# Supplementary material for: Mapping the global research landscape and innovations on elderly glioma: a bibliometric analysis
Source: Front Oncol. 2026 Mar 27;16:1769459. doi: 10.3389/fonc.2026.1769459 (PMC13065676; doi:10.3389/fonc.2026.1769459)
Supplement: Supplementary file 5 [file DataSheet1.zip]

Archive with 1 entries (1 files):
- Supplementary File 1 elderly glioma data.txt
