# Supplementary material for: Mapping the global research landscape and innovations on elderly glioma: a bibliometric analysis
Source: Front Oncol. 2026 Mar 27;16:1769459. doi: 10.3389/fonc.2026.1769459 (PMC13065676; doi:10.3389/fonc.2026.1769459)
Supplement: Supplementary file 5 [file DataSheet1.zip › Supplementary File 1 elderly glioma data.txt]

FN Clarivate Analytics Web of Science
VR 1.0
PT J
AU De Wilde, C
   Dekeyzer, S
   Van den Broecke, C
   Acou, M
   Bauters, W
   Achten, E
AF De Wilde, Charlotte
   Dekeyzer, Sven
   Van den Broecke, Caroline
   Acou, Marjan
   Bauters, Wouter
   Achten, Eric
TI Cystic supratentorial mass in a middle-aged patient: MR imaging findings
   with histopathologic correlation
SO ACTA NEUROLOGICA BELGICA
LA English
DT Article
DE Papillary glioneural tumor; Ganglioglioma; Hemangioblastoma; Pilocytic
   astrocytoma; Pleiomorphic xanthoastroctytoma; MRI
C1 [Dekeyzer, Sven] Onze Lieve Vrouw OLV Ziekenhuis Aalst, Dept Med Imaging, Aalst, Belgium.
   [De Wilde, Charlotte; Acou, Marjan; Bauters, Wouter; Achten, Eric] Univ Hosp UZ Gent, Dept Med Imaging, Ghent, Belgium.
   [Van den Broecke, Caroline] Univ Hosp UZ Gent, Dept Anat Pathol, Ghent, Belgium.
C3 Ghent University; Ghent University Hospital; Ghent University; Ghent
   University Hospital
RP Dekeyzer, S (corresponding author), Onze Lieve Vrouw OLV Ziekenhuis Aalst, Dept Med Imaging, Aalst, Belgium.
EM sven.dekeyzer@gmail.com
OI Dekeyzer, Sven/0000-0002-7779-5740
CR Adachi Y, 2008, NEURORADIOLOGY, V50, P829, DOI 10.1007/s00234-008-0410-x
   Jager RH, 2016, GRAINGER ALLISONS DI, P42
   Kikuchi T, 2009, NEUROL RES, V31, P1102, DOI 10.1179/174313209X382539
   Louis DN, 2016, ACTA NEUROPATHOL, V131, P803, DOI 10.1007/s00401-016-1545-1
   Osborn A., 2016, Diagnostic Imaging: Brain, V3
   Shin JH, 2002, RADIOGRAPHICS, V22, P1177, DOI 10.1148/radiographics.22.5.g02se051177
   Stüer C, 2007, CANCER-AM CANCER SOC, V110, P2799, DOI 10.1002/cncr.23148
   Tan WL, 2014, J COMPUT ASSIST TOMO, V38, P634, DOI 10.1097/RCT.0000000000000109
NR 8
TC 2
Z9 2
U1 0
U2 0
PU SPRINGER HEIDELBERG
PI HEIDELBERG
PA TIERGARTENSTRASSE 17, D-69121 HEIDELBERG, GERMANY
SN 0300-9009
EI 2240-2993
J9 ACTA NEUROL BELG
JI Acta Neurol. Belg.
PD DEC
PY 2017
VL 117
IS 4
BP 909
EP 913
DI 10.1007/s13760-017-0841-4
PG 5
WC Clinical Neurology; Neurosciences
WE Science Citation Index Expanded (SCI-EXPANDED)
SC Neurosciences & Neurology
GA FL6WP
UT WOS:000414387200014
PM 28948537
DA 2025-08-21
ER

PT J
AU Figueroa, MP
   Flores, L
   Sanchez, J
   Cesaretti, N
AF Figueroa, Maria Prado
   Flores, Luis
   Sanchez, Juvenal
   Cesaretti, Nora
TI Biosilicification (chalcedony) in human cerebral cortex, hippocampus and
   cerebellum from aged patients
SO MICRON
LA English
DT Review
DE AChR; carbonic anhydrases; CA IX; fossil; glioblastoma;
   neurodegeneration; oxidative stress; permineralization; silicase;
   silicatein; silicon; taphonomy
ID ALZHEIMERS-DISEASE; CRYSTALLINE SILICA; OXIDATIVE STRESS; ALUMINUM;
   METALS; CELLS; RAMAN; IRON
AB Aluminum and silicon have been observed to be present in the human degenerated brain and normal elderly brains by using a combination of scanning electron microscopy and X-ray spectrometry (EDS-SEM). Al and Si of electric organs were also reported - in electrocytes and cholinergic nerves - from living electric fish (family Rajidae). A biogenically produced crystalline mineral phase (i.e., chalcedony) has also been observed in electric organs by using a mineralogical microscope. Based on this evidence we decided to explore the presence of chalcedony NOD in the human central nervous system (CNS). Sections from aged patients (mean, 81 years) were collected after autopsy and observed using a Leica DMLP mineralogical microscope. Chalcedony was detected in cerebral cortex and cerebellum. In plane-polarized light, chalcedony is rounded in shape, 12-20 mu m in size, translucent, with a low refraction index. The crossed-polarizer image shows first order birefringence color (grey-white) and radial extinction. Chalcedony was also detected in the hippocampus in large amounts and sizes (50-60 mu m). Chalcedony is a microcrystalline fibrous form of silica. It consists of nanoscale intergrowths of quartz and the optically length-slow fibrous silica polymorph moganite. Chalcedony precipitation occurs at a specific pH (7-8) and oxidation potential (Eh; 0.0 to -0.2) in geological environments. This observation supports the important role played by pH and Eh conditions in silica precipitation in elderly brains, as has also been reported in peripheral cholinergic nerves in electric organ from living electric fish. Carbonic anhydrases (CAs) (silicase) are involved in physiological pH regulation and may also be participating in the polymerization-depolymerization of chalcedony in the human brain. This is the first time a biogenically produced crystalline mineral phase (i.e., chalcedony) has been observed in the human CNS from aged patients. (C) 2007 Elsevier Ltd. All rights reserved.
C1 [Figueroa, Maria Prado; Flores, Luis] Univ Nacl Sur, CONICET, Inst Investigac Bioquim Bahia Blanca INIBIBB, RA-8000 Bahia Blanca, Buenos Aires, Argentina.
   [Sanchez, Juvenal] Inst Enfermedades Neoplas, Dept Patol, Lima, Peru.
   [Cesaretti, Nora] UNS, Dept Geol, Bahia Blanca, Buenos Aires, Argentina.
C3 National University of the South; Instituto de Investigaciones en
   Ingenieria Electrica (IIIE); Consejo Nacional de Investigaciones
   Cientificas y Tecnicas (CONICET); Instituto Nacional de Enfermedades
   Neoplasicas; National University of the South
RP Figueroa, MP (corresponding author), Univ Nacl Sur, CONICET, Inst Investigac Bioquim Bahia Blanca INIBIBB, Carrindanga Km 7,CC 857,FWB8000, RA-8000 Bahia Blanca, Buenos Aires, Argentina.
EM inprado@criba.edu.ar
OI Sanchez, Juvenal/0000-0002-9825-8573
FU Universidad Nacional del Sur (UNS), Bahia Blanca, Argentina
FX This research was partially supported by grants given to Maria Prado
   Figueroa from the Secretaria General de Ciencia y Tecnica, Universidad
   Nacional del Sur (UNS), Bahia Blanca, Argentina.Thanks are extended to
   Prof. E. Dominguez of the Geology Department, UNS, who allowed for use
   of the mineralogical microscope.To IBRO for a fellowship/short-stays to
   LFV undergraduated student from Universidad Nacional Mayor de San
   Marcos, Lima, Peru.
CR Barrera F., 2001, Cellular and Molecular Neurobiology, V21, P126
   BERRIDGE MJ, 1993, NATURE, V361, P315, DOI 10.1038/361315a0
   Candy JM, 1985, SENILE DEMENTIA ALZH, P183
   Cha JN, 1999, P NATL ACAD SCI USA, V96, P361, DOI 10.1073/pnas.96.2.361
   Conrad CF, 2007, GEOCHIM COSMOCHIM AC, V71, P531, DOI 10.1016/j.gca.2006.10.001
   Daniel LN, 1995, SCAND J WORK ENV HEA, V21, P22
   Deer W. A., 1966, LONGMAN SCI TECHNICA
   Domingo JL, 2006, J ALZHEIMERS DIS, V10, P331
   Efremov J. A., 1940, Pan-American Geologist, V74, P81
   Fedirko N, 2007, J NEUROSCI, V27, P1167, DOI 10.1523/JNEUROSCI.3535-06.2007
   Fernandez Lopez S., 2000, Temas de Tafonomia. Depto de Paleontologia. Facultad de Ciencias Geologicas, P167
   Figueroa MP, 2008, MICRON, V39, P1027, DOI 10.1016/j.micron.2007.08.004
   Figueroa MP, 2004, PHOTOCH PHOTOBIO SCI, V3, P33, DOI 10.1039/b305411j
   FIGUEROA MP, 2006, 42 ANN M ARG SOC BIO, P120
   FIGUEROA MP, 2005, BIOCELL, V29, P231
   FIGUEROA MP, 2003, ARCH MEMORIA CIUDAD, P121
   FIGUEROA MP, 2007, 6 ENC CIENT INT INV
   FIGUEROA MP, 2007, BIOCELL, V31, P155
   Heaney PJ, 2007, AM MINERAL, V92, P631, DOI 10.2138/AM.2007.2184
   HEANEY PJ, 1992, SCIENCE, V255, P441, DOI 10.1126/science.255.5043.441
   HEANEY PJ, 1994, AM MINERAL, V79, P452
   HEANEY PJ, 1993, CONTRIB MINERAL PETR, V115, P66, DOI 10.1007/BF00712979
   Honda K, 2004, ANN NY ACAD SCI, V1012, P179, DOI 10.1196/annals.1306.015
   Hopkinson L, 1999, CONTRIB MINERAL PETR, V137, P342, DOI 10.1007/s004100050554
   Huang XD, 2004, ANN NY ACAD SCI, V1012, P153, DOI 10.1196/annals.1306.012
   Ihnatko R, 2006, INT J ONCOL, V29, P1025
   Kida E, 2006, J NEUROPATH EXP NEUR, V65, P664, DOI 10.1097/01.jnen.0000225905.52002.3e
   KRUMBEIN WC, 1952, J GEOL, V60, P1, DOI 10.1086/625929
   MASON B, 1956, PRINCIPLES GEOCHEMIS, P142
   Mesulam M, 2004, LEARN MEMORY, V11, P43, DOI 10.1101/lm.69204
   Mura CV, 2006, J NEUROCHEM, V98, P11, DOI 10.1111/j.1471-4159.2006.03798.x
   Nash DJ, 2004, EARTH SURF PROC LAND, V29, P1541, DOI 10.1002/esp.1137
   Oddo S, 2006, J PHYSIOL-PARIS, V99, P172, DOI 10.1016/j.jphysparis.2005.12.080
   PERL DP, 1980, SCIENCE, V208, P297, DOI 10.1126/science.7367858
   PERRY EK, 1980, BIOCH DEMENTIA, P135
   Schröder HC, 2003, PROG MOLEC, V33, P249
   Schröder HC, 2007, NATURWISSENSCHAFTEN, V94, P339, DOI 10.1007/s00114-006-0192-0
   Shimizu K, 1998, P NATL ACAD SCI USA, V95, P6234, DOI 10.1073/pnas.95.11.6234
   SLY WS, 1995, ANNU REV BIOCHEM, V64, P375, DOI 10.1146/annurev.bi.64.070195.002111
   TOKUTAKE S, 1995, NEUROSCI LETT, V185, P99, DOI 10.1016/0304-3940(94)11234-A
   VALERIO LF, 2006, 21 REUN AN SOC ARG I, P120
   Valko M, 2005, CURR MED CHEM, V12, P1161, DOI 10.2174/0929867053764635
NR 42
TC 9
Z9 9
U1 0
U2 13
PU PERGAMON-ELSEVIER SCIENCE LTD
PI OXFORD
PA THE BOULEVARD, LANGFORD LANE, KIDLINGTON, OXFORD OX5 1GB, ENGLAND
SN 0968-4328
EI 1878-4291
J9 MICRON
JI Micron
PD OCT
PY 2008
VL 39
IS 7
BP 859
EP 867
DI 10.1016/j.micron.2007.12.005
PG 9
WC Microscopy
WE Science Citation Index Expanded (SCI-EXPANDED)
SC Microscopy
GA 351KI
UT WOS:000259422800014
PM 18243715
DA 2025-08-21
ER

PT J
AU Sun, XF
   Gui, XH
   Xiao, GR
   Wang, ZW
AF Sun, X. -F.
   Gui, X. -H.
   Xiao, G. -R.
   Wang, Z. -W.
TI Tuberculoma masked by glioma: a case report
SO GENETICS AND MOLECULAR RESEARCH
LA English
DT Article
DE Tuberculous meningitis; Diagnostic errors; Tuberculoma
AB Tuberculous meningitis (TM), a common infectious disease of the central nervous system that is also seen in other types of tuberculosis infections, has higher mortality rates in young and middle-aged patients. TM is difficult to diagnose and treat owing to its non-specific clinical features and often atypical cerebrospinal fluid changes. Patients who present with focal neurologic signs, cough, low-grade fever and illness duration of more than 5 days, have intracalvarial abnormalities, and do not meet Thwaites' criterion findings should be diagnosed using computed tomography or magnetic resonance imaging. Mycobacterium infections can also be diagnosed by acid-fast staining of smears, cerebrospinal fluid culture, diagnostic polymerase chain reaction for Mycobacterium tuberculosis, and purified protein derivative test. To prevent TM misdiagnosis, clinicians must have sufficient knowledge of the clinical manifestations of tuberculosis. Appropriate application of tuberculosis chemotherapy drug principles, including early diagnosis and treatment, combination therapies, and consistent administration of treatment at appropriate dosages, can greatly reduce TM mortality rates and improve satisfactory treatment outcomes.
C1 [Sun, X. -F.; Gui, X. -H.; Xiao, G. -R.; Wang, Z. -W.] Zhejiang Univ, Shaoxing Peoples Hosp, Dept Neurol, Shaoxing Hosp, Shaoxing, Peoples R China.
C3 Zhejiang University
RP Sun, XF (corresponding author), Zhejiang Univ, Shaoxing Peoples Hosp, Dept Neurol, Shaoxing Hosp, Shaoxing, Peoples R China.
EM xinfangsuncn@126.com
RI XIAO, Guorui/IRZ-1791-2023
CR Li Yi, 2007, Zhonghua Nei Ke Za Zhi, V46, P217
   Thwaites GE, 2004, NEW ENGL J MED, V351, P1741, DOI 10.1056/NEJMoa040573
   Thwaites G, 2009, J INFECTION, V59, P167, DOI 10.1016/j.jinf.2009.06.011
NR 3
TC 0
Z9 0
U1 0
U2 5
PU FUNPEC-EDITORA
PI RIBEIRAO PRETO
PA RUA FLORIANO PEIXOTO 2444, ALTO DA BOA VISTA, RIBEIRAO PRETO, SP 00000,
   BRAZIL
SN 1676-5680
J9 GENET MOL RES
JI Genet. Mol. Res.
PY 2014
VL 13
IS 4
BP 10450
EP 10453
DI 10.4238/2014.December.12.6
PG 4
WC Biochemistry & Molecular Biology; Genetics & Heredity
WE Science Citation Index Expanded (SCI-EXPANDED)
SC Biochemistry & Molecular Biology; Genetics & Heredity
GA CC3ET
UT WOS:000350229200078
PM 25511028
OA Bronze
DA 2025-08-21
ER

PT J
AU Fujioka, Y
   Hata, N
   Hatae, R
   Suzuki, SO
   Sangatsuda, Y
   Nakahara, Y
   Mizoguchi, M
   Iihara, K
AF Fujioka, Yutaka
   Hata, Nobuhiro
   Hatae, Ryusuke
   Suzuki, Satoshi O.
   Sangatsuda, Yuhei
   Nakahara, Yukiko
   Mizoguchi, Masahiro
   Iihara, Koji
TI A case of diffuse midline glioma, H3 K27M mutant mimicking a hemispheric
   malignant glioma in an elderly patient
SO NEUROPATHOLOGY
LA English
DT Article
DE aged patient; biopsy; brain; diffuse midline glioma H3 K27M mutant;
   Glioma
ID PILOCYTIC ASTROCYTOMA; MUTATIONS
AB Diffuse midline glioma, H3 K27M mutant arises from midline structures of the central nervous system and predominately affects pediatric patients. However, this disease entity was only recently established, and the clinical phenotypic spectrum remains largely unclear. We herein report a rare case of diffuse midline glioma, H3 K27M mutant with an unusual distribution in an elderly woman who presented with a diffuse glioma that invaded both sides of the thalami, and left hippocampus and frontoparietal lobes, thus mimicking a hemispheric malignant glioma. A biopsy of the lobular lesion led to a molecular diagnostic confirmation of diffuse midline glioma, H3 K27M mutant. The patient received concurrent bevacizumab and temozolomide therapy with radiation therapy and survived for 30 months. This case highlights the possibility that a glioma with cerebral hemispheric spread in an elderly patient may harbor the H3 K27M mutation.
C1 [Fujioka, Yutaka; Hata, Nobuhiro; Hatae, Ryusuke; Sangatsuda, Yuhei; Mizoguchi, Masahiro; Iihara, Koji] Kyushu Univ, Grad Sch Med Sci, Dept Neurosurg, Fukuoka, Fukuoka, Japan.
   [Fujioka, Yutaka; Hata, Nobuhiro; Sangatsuda, Yuhei] Natl Hosp Org Kyushu Med Ctr, Clin Res Inst, Dept Neurosurg, Fukuoka, Fukuoka, Japan.
   [Suzuki, Satoshi O.] Kyushu Univ, Grad Sch Med Sci, Dept Neuropathol, Fukuoka, Fukuoka, Japan.
   [Nakahara, Yukiko] Saga Univ, Sch Med, Dept Neurosurg, Saga, Japan.
C3 Kyushu University; Kyushu University; Saga University
RP Hata, N (corresponding author), Kyushu Univ, Grad Sch Med Sci, Dept Neurol, Higashi Ku, 3-1-1 Maidashi, Fukuoka, Fukuoka 8128582, Japan.
EM hatanobu@ns.med.kyushu-u.ac.jp
RI Fujioka, Yutaka/HIR-4800-2022; Hata, Nobuhiro/AAF-3034-2021
OI Hatae, Ryusuke/0000-0001-5636-8064; hata, Nobuhiro/0000-0002-5523-7166
FU Japanese Society for the Promotion of Science [16K10779, 16K20015,
   17K16652, 17K10868]; Grants-in-Aid for Scientific Research [16K20015,
   17K10868, 17K16652] Funding Source: KAKEN
FX We thank Ms. Aki Sako for technical assistance. This work was supported
   by the Japanese Society for the Promotion of Science Grants-in-Aid for
   Scientific Research (KAKENHI) (Grant Nos. 16K10779, 16K20015, 17K16652,
   and 17K10868).
CR Aihara K, 2014, NEURO-ONCOLOGY, V16, P140, DOI 10.1093/neuonc/not144
   Khuong-Quang DA, 2012, ACTA NEUROPATHOL, V124, P439, DOI 10.1007/s00401-012-0998-0
   Gessi M, 2016, ACTA NEUROPATHOL, V132, P635, DOI 10.1007/s00401-016-1608-3
   Hashizume R, 2014, NAT MED, V20, P1394, DOI 10.1038/nm.3716
   Hata N, 2006, CLIN CHEM, V52, P370, DOI 10.1373/clinchem.2005.060954
   Hatae R, 2017, NEUROPATHOLOGY, V37, P191, DOI 10.1111/neup.12347
   Hatae R, 2016, PLOS ONE, V11, DOI 10.1371/journal.pone.0160489
   Hochart A, 2015, ANN CLIN TRANSL NEUR, V2, P439, DOI 10.1002/acn3.184
   Kleinschmidt-DeMasters BK, 2017, BRAIN PATHOL, V27, P846, DOI 10.1111/bpa.12455
   Lopez-Gines C, 2010, MODERN PATHOL, V23, P856, DOI 10.1038/modpathol.2010.62
   Louis DN, 2018, ACTA NEUROPATHOL, V135, P639, DOI 10.1007/s00401-018-1826-y
   Louis DN, 2016, ACTA NEUROPATHOL, V131, P803, DOI 10.1007/s00401-016-1545-1
   Morita S, 2018, J NEUROSURG, V129, P593, DOI 10.3171/2017.4.JNS162443
   Okuda T, 2018, NEUROPATHOLOGY, V38, P422, DOI 10.1111/neup.12471
   Orillac C, 2016, ACTA NEUROPATHOL COM, V4, DOI 10.1186/s40478-016-0361-0
   Schreck KC, 2019, J NEURO-ONCOL, V143, P87, DOI 10.1007/s11060-019-03134-x
   Solomon DA, 2016, BRAIN PATHOL, V26, P569, DOI 10.1111/bpa.12336
   Stupp R, 2005, NEW ENGL J MED, V352, P987, DOI 10.1056/NEJMoa043330
   Wang LT, 2018, IEEE INT SYMP ELEC, P78
NR 19
TC 9
Z9 11
U1 0
U2 2
PU WILEY
PI HOBOKEN
PA 111 RIVER ST, HOBOKEN 07030-5774, NJ USA
SN 0919-6544
EI 1440-1789
J9 NEUROPATHOLOGY
JI Neuropathology
PD FEB
PY 2020
VL 40
IS 1
BP 99
EP 103
DI 10.1111/neup.12609
EA NOV 2019
PG 5
WC Clinical Neurology; Neurosciences; Pathology
WE Science Citation Index Expanded (SCI-EXPANDED)
SC Neurosciences & Neurology; Pathology
GA KH4FG
UT WOS:000498605400001
PM 31762138
DA 2025-08-21
ER

PT J
AU Afonso, AM
   Alles, JVD
   Gutiérrez, AM
   Quarante, LHG
   Leal, RG
   Lebiedziejewski, JAGD
   Vendrell, ES
AF Montalvo Afonso, Antonio
   Darriba Alles, Juan Vicente
   Moreno Gutierrez, Angela
   Gonzalez Quarante, Lain Hermes
   Garcia Leal, Roberto
   de Villoria Lebiedziejewski, Juan Adan Guzman
   Sola Vendrell, Emma
TI Imaging and Radiologic-Pathologic Correlation in Granular Cell
   Astrocytomas: Report of 2 Cases
SO WORLD NEUROSURGERY
LA English
DT Article
DE Gemistocytic astrocytoma; Granular cell astrocytoma; Lymphocytes; MRI;
   Perivascular cuffing
ID TUMOR-INFILTRATING LYMPHOCYTES; CENTRAL-NERVOUS-SYSTEM; CD8(+)
   LYMPHOCYTES; SURVIVAL; FEATURES; PERFUSION
AB BACKGROUND: Granular cell astrocytoma is a rare and aggressive subtype of astrocytoma that is histopathologically well defined in the literature. It is formed by polygonal cells with granular cytoplasm mixed with neoplastic astrocytes and usually a perivascular infiltrate of lymphocytes. Despite its unusual histologic appearance, relevant radiologic features have not yet been described.
   CASE DESCRIPTION: We report 2 middle-aged patients with neurologic symptoms secondary to a newly diagnosed brain tumor. The absence of central tumor necrosis as well as the presence of an atypical pattern of enhancement and areas of intense diffusion restriction on magnetic resonance imaging in both cases led to the diagnosis of primary central nervous system lymphoma. Histopathologic findings in both tumors showed an aggressive astrocytoma with a prominent granular cell population and perivascular lymphocytic cuffing in tissue, corresponding to a granular cell astrocytoma. Despite the favorable prognostic factors, including World Health Organization grades II and III astrocytomas and IDH mutations, the outcome was poor.
   CONCLUSIONS: Granular cell astrocytomas can show unusual aggressive radiologic features that do not correspond to their histopathologic grade of malignancy. The presence of perivascular lymphocytic infiltrate may alter the typical radiologic appearance of common astrocytomas.
C1 [Montalvo Afonso, Antonio; Darriba Alles, Juan Vicente; Moreno Gutierrez, Angela; Gonzalez Quarante, Lain Hermes; Garcia Leal, Roberto] Hosp Gen Univ Gregorio Maranon, Dept Neurosurg, Madrid, Spain.
   [de Villoria Lebiedziejewski, Juan Adan Guzman] Hosp Gen Univ Gregorio Maranon, Dept Neuroradiol, Madrid, Spain.
   [Sola Vendrell, Emma] Hosp Gen Univ Gregorio Maranon, Dept Neuropathol, Madrid, Spain.
C3 General University Gregorio Maranon Hospital; General University
   Gregorio Maranon Hospital; General University Gregorio Maranon Hospital
RP Afonso, AM (corresponding author), Hosp Gen Univ Gregorio Maranon, Dept Neurosurg, Madrid, Spain.
EM anmontal90@gmail.com
RI Gonzalez-Quarante, Lain Hermes/KCL-5028-2024; Gutierrez-Camino,
   Angela/AAM-2032-2020; SOLA, EMMA/ABC-6808-2020
OI SOLA, EMMA/0000-0002-3919-7862; Gonzalez-Quarante, Lain
   Hermes/0000-0001-6676-7034
CR Vizcaino MA, 2019, BRAIN PATHOL, V29, P193, DOI 10.1111/bpa.12657
   Al-Okaili RN, 2006, RADIOGRAPHICS, V26, pS173, DOI 10.1148/rg.26si065513
   Brat DJ, 2002, AM J SURG PATHOL, V26, P750, DOI 10.1097/00000478-200206000-00008
   Calli C, 2006, EUR J RADIOL, V58, P394, DOI 10.1016/j.ejrad.2005.12.032
   Campbell RN, 2014, J CLIN NEUROSCI, V21, P1457, DOI 10.1016/j.jocn.2013.10.037
   Caporalini C, 2016, CLIN NEUROPATHOL, V35, P186, DOI 10.5414/NP300952
   Clemente CG, 1996, CANCER, V77, P1303, DOI 10.1002/(SICI)1097-0142(19960401)77:7<1303::AID-CNCR12>3.3.CO;2-0
   Cohen-Gadol AA, 2003, MAYO CLIN PROC, V78, P567, DOI 10.4065/78.5.567
   DICKSON DW, 1986, J NEUROPATH EXP NEUR, V45, P304, DOI 10.1097/00005072-198605000-00013
   Dunn Gavin P, 2007, Cancer Immun, V7, P12
   El Asri AC, 2015, J NEUROSURG-PEDIATR, V15, P506, DOI 10.3171/2014.10.PEDS13388
   George AA, 2013, HISTOPATHOLOGY, V63, P883, DOI 10.1111/his.12236
   Godefroy A, 2012, J NEURORADIOLOGY, V39, P190, DOI 10.1016/j.neurad.2011.09.003
   Guo AC, 2002, RADIOLOGY, V224, P177, DOI 10.1148/radiol.2241010637
   Gupta R, 2018, Human Pathology Case Reports, V14, P4, DOI 10.1016/j.ehpc.2018.06.001
   Haldorsen IS, 2011, AM J NEURORADIOL, V32, P984, DOI 10.3174/ajnr.A2171
   Han S, 2014, BRIT J CANCER, V110, P2560, DOI 10.1038/bjc.2014.162
   Heo YJ, 2017, EUR RADIOL, V27, P3022, DOI 10.1007/s00330-016-4649-z
   HORI A, 1985, ACTA NEUROCHIR, V74, P49, DOI 10.1007/BF01413277
   Imitola J, 2015, J NEURO-ONCOL, V124, P147, DOI 10.1007/s11060-015-1811-4
   Kang M, 2012, ACTA CYTOL, V56, P571, DOI 10.1159/000338392
   KROUWER HGJ, 1991, J NEUROSURG, V74, P399, DOI 10.3171/jns.1991.74.3.0399
   Li P, 2016, BRIT J NEUROSURG, V30, P611, DOI 10.1080/02688697.2016.1181152
   Liao WH, 2009, ACTA RADIOL, V50, P217, DOI 10.1080/02841850802616752
   LIPPER MH, 1993, AM J NEURORADIOL, V14, P1397
   Louis DN, 2016, ACTA NEUROPATHOL, V131, P803, DOI 10.1007/s00401-016-1545-1
   Mahmoud SMA, 2011, J CLIN ONCOL, V29, P1949, DOI 10.1200/JCO.2010.30.5037
   MARKESBERY WR, 1973, J NEUROPATH EXP NEUR, V32, P92, DOI 10.1097/00005072-197301000-00006
   McGirt MJ, 2009, J NEUROSURG, V110, P156, DOI 10.3171/2008.4.17536
   Baena RR, 2007, NEUROSURG REV, V30, P339, DOI 10.1007/s10143-007-0079-3
   Rutledge WC, 2013, CLIN CANCER RES, V19, P4951, DOI 10.1158/1078-0432.CCR-13-0551
   Saad A, 2006, AM J CLIN PATHOL, V126, P602, DOI 10.1309/M67J9YF5K43AQ5KC
   Sato E, 2005, P NATL ACAD SCI USA, V102, P18538, DOI 10.1073/pnas.0509182102
   Sayour EJ, 2015, CANCER IMMUNOL IMMUN, V64, P419, DOI 10.1007/s00262-014-1651-7
   Simkin PM, 2016, J MED IMAG RADIAT ON, V60, P733, DOI 10.1111/1754-9485.12550
   Tay KL, 2011, NEURORADIOLOGY, V53, P405, DOI 10.1007/s00234-010-0741-2
   Voellger B, 2015, J NEUROL SURG PART A, V76, P30, DOI 10.1055/s-0034-1382781
   Wierzba-Bobrowicz T, 2008, FOLIA NEUROPATHOL, V46, P286
NR 38
TC 0
Z9 0
U1 0
U2 2
PU ELSEVIER SCIENCE INC
PI NEW YORK
PA STE 800, 230 PARK AVE, NEW YORK, NY 10169 USA
SN 1878-8750
EI 1878-8769
J9 WORLD NEUROSURG
JI World Neurosurg.
PD FEB
PY 2020
VL 134
BP 164
EP 169
DI 10.1016/j.wneu.2019.10.169
PG 6
WC Clinical Neurology; Surgery
WE Science Citation Index Expanded (SCI-EXPANDED)
SC Neurosciences & Neurology; Surgery
GA KK6VS
UT WOS:000512878200163
PM 31698124
DA 2025-08-21
ER

PT J
AU Kalita, O
   Hrabalek, L
   Halaj, M
   Hok, P
   Franc, D
   Klementova, Y
   Dolezel, M
   Cechakova, E
   Sporikova, Z
   Drabek, J
   Hajduch, M
   Tuckova, L
AF Kalita, Ondrej
   Hrabalek, Lumir
   Halaj, Matej
   Hok, Pavel
   Franc, David
   Klementova, Yvona
   Dolezel, Martin
   Cechakova, Eva
   Sporikova, Zuzana
   Drabek, Jiri
   Hajduch, Marian
   Tuckova, Lucie
TI Very late complications of oncotherapy in glioblastoma patients: A case
   series
SO BIOMEDICAL PAPERS-OLOMOUC
LA English
DT Article
DE stroke-like syndrome; glioblastoma; oncotherapy; corticosteroid
ID RADIOTHERAPY
AB Background. Stroke-like syndrome is defined as a rare, delayed complication of brain oncotherapy. Cases with more favorable brain cancer diagnoses and longer life expectancy have been previously reported, but here we present, for the first time, three long-term survivors of glioblastoma with stroke-like syndromes. Methods and Results. Three young or middle-aged patients underwent tumor resection and chemoradiotherapy. They received regular clinical and imaging follow-up with stable neurological status and no signs of tumor recurrence. They exhibited varied signs and symptoms (motor and sensory deficits, aphasia, memory and cognitive disorders, seizures, and headache) accompanied by imaging abnormalities. Stroke-like syndromes developed within 2-5 days and resolved in 2-6 weeks. Diffusion-weighted MRI and T2 brain perfusion abnormalities were demonstrated in all patients. In addition, there was focal T1 MRI contrast enhancement due to blood-brain barrier disruption. In addition to tumor recurrence, classic stroke, encephalitis, metabolic and mitochondrial disorders, and post-seizure swelling should be excluded. The imaging indicated intensive MRI scanning and symptomatic medication (steroids supplemented by antiepileptics, vasoactive agents, etc.) for judicious management. With respect to the course, an invasive procedure was still considered an option. Conclusion. All stroke-like syndromes are diagnoses of exclusion. To avoid misinterpretation of imaging findings as glioblastoma recurrence and avert recall oncotherapy or redundant interventions, better understanding of delayed complications of brain tumor therapy is crucial.
C1 [Kalita, Ondrej; Hrabalek, Lumir; Halaj, Matej] Palacky Univ Olomouc, Univ Hosp Olomouc, Dept Neurosurg, Olomouc, Czech Republic.
   [Kalita, Ondrej; Hrabalek, Lumir; Halaj, Matej; Hok, Pavel; Franc, David; Klementova, Yvona; Dolezel, Martin; Cechakova, Eva; Hajduch, Marian] Palacky Univ Olomouc, Fac Med & Dent, Olomouc, Czech Republic.
   [Hok, Pavel; Franc, David] Palacky Univ Olomouc, Univ Hosp Olomouc, Dept Neurol Radiol, Olomouc, Czech Republic.
   [Klementova, Yvona; Dolezel, Martin] Palacky Univ Olomouc, Univ Hosp Olomouc, Dept Oncol, Olomouc, Czech Republic.
   [Cechakova, Eva; Hajduch, Marian] Palacky Univ Olomouc, Univ Hosp Olomouc, Dept Radiol, Olomouc, Czech Republic.
   [Sporikova, Zuzana; Drabek, Jiri] Palacky Univ Olomouc, Fac Med & Dent, Inst Mol & Translat Med, Lab Expt Med, Olomouc, Czech Republic.
   [Tuckova, Lucie] Palacky Univ Olomouc, Fac Med & Dent, Inst Mol & Translat Med, Dept Pathol, Olomouc, Czech Republic.
   [Tuckova, Lucie] Palacky Univ Olomouc, Fac Med & Dent, Inst Mol & Translat Med, Lab Mol Pathol, Olomouc, Czech Republic.
C3 University Hospital Olomouc; Palacky University Olomouc; Palacky
   University Olomouc; University Hospital Olomouc; Palacky University
   Olomouc; Palacky University Olomouc; University Hospital Olomouc;
   Palacky University Olomouc; University Hospital Olomouc; Palacky
   University Olomouc; Palacky University Olomouc; Palacky University
   Olomouc
RP Kalita, O (corresponding author), Palacky Univ Olomouc, Univ Hosp Olomouc, Dept Neurosurg, Olomouc, Czech Republic.; Kalita, O (corresponding author), Palacky Univ Olomouc, Fac Med & Dent, Olomouc, Czech Republic.
EM ondrej.kalita@fnol.cz
RI Hajduch, Marian/J-4015-2014; Kalita, Ondrej/I-8815-2016; Hok,
   Pavel/K-8224-2017
OI Hok, Pavel/0000-0003-1010-384X; Kalita, Ondrej/0000-0002-1356-023X; 
CR Biju RD, 2020, AM J CASE REP, V21, DOI 10.12659/AJCR.921795
   Black DF, 2013, AM J NEURORADIOL, V34, P2298, DOI 10.3174/ajnr.A3602
   Di Stefano AL, 2019, EUR J NEUROL, V26, P639, DOI 10.1111/ene.13870
   Di Stefano AL, 2013, NEUROLOGY, V81, P1014, DOI 10.1212/WNL.0b013e3182a43b1f
   Lim Sue Yin, 2016, Pract Neurol, V16, P406, DOI [10.1136/practneurol-2016-001385, 10.1136/practneurol-2016-001385]
   Sheikh S, 2020, NEURO-ONCOL PRACT, V7, P158, DOI 10.1093/nop/npz046
   Stupp R, 2009, LANCET ONCOL, V10, P459, DOI 10.1016/S1470-2045(09)70025-7
   Urbanovska I, 2019, PATHOL ONCOL RES, V25, P971, DOI 10.1007/s12253-018-0413-9
   Wen PY, 2020, NEURO-ONCOLOGY, V22, P1073, DOI 10.1093/neuonc/noaa106
   Wilke C, 2018, NEURO-ONCOLOGY, V20, P597, DOI 10.1093/neuonc/nox195
NR 10
TC 1
Z9 1
U1 2
U2 6
PU PALACKY UNIV, MEDICAL FAC
PI OLOMOUC
PA CENTRAL LIBRARY, HNEVOTINSKA 3, OLOMOUC, 00000, CZECH REPUBLIC
SN 1213-8118
EI 1804-7521
J9 BIOMED PAP
JI Biomed. Pap-Olomouc
PD JUN
PY 2022
VL 166
IS 2
BP 236
EP 241
DI 10.5507/bp.2021.012
EA FEB 2021
PG 6
WC Engineering, Biomedical; Medicine, Research & Experimental
WE Science Citation Index Expanded (SCI-EXPANDED)
SC Engineering; Research & Experimental Medicine
GA 1L5YK
UT WOS:000731345100001
PM 33612837
OA gold
DA 2025-08-21
ER

PT J
AU Quick-Weller, J
   Tichy, J
   Dinc, N
   Tritt, S
   Won, SY
   Behmanesh, B
   Bruder, M
   Seifert, V
   Weise, LM
   Marquardt, G
AF Quick-Weller, Johanna
   Tichy, Julia
   Dinc, Nazife
   Tritt, Stephanie
   Won, Sae-yeon
   Behmanesh, Bedjan
   Bruder, Markus
   Seifert, Volker
   Weise, Lutz M.
   Marquardt, Gerhard
TI Benefit and Complications of Frame-Based Stereotactic Biopsy in Old and
   Very Old Patients
SO WORLD NEUROSURGERY
LA English
DT Article
DE Benefit of stereotactic biopsy; Brain lesion; Complications of
   stedreotaxtix biopsy; Frame-based stereotactic biopsy; Old patients
ID LESIONS; GLIOBLASTOMA; ROTTERDAM; SERIES
AB OBJECTIVE: Stereotactic biopsy is an everyday procedure implemented in numerous neurosurgical departments. The procedure is performed to obtain tumor tissue of unclear diagnosis. Going in hand with low complication rates and high diagnostic yield, stereotactic biopsies can be performed in adults and children likewise for histopathologic evaluation of lesions in eloquent localizations. However, little is known about whether aged patients do benefit from stereotactic biopsy or rather the therapy that is derived from histopathologic results. In this study, we therefore focused on old (80-84 years) and very old patients (85 years and older) to evaluate whether stereotactic biopsy should be performed leading to further therapy. We also assessed the complication rates of the procedure in this aged population.
   METHODS: We performed a retrospective analysis of our database and included all patients older than 80 years who underwent stereotactic biopsy at our department from October 2005 until May 2016. Forty-seven patients were included in this study. These patients were divided into 2 subgroups: group 1 consisted of patients from 80 to 84 years old and group 2 of patients aged 85 years and older. All patients underwent stereotactic biopsy to establish histopathologic diagnosis. We excluded patients who underwent cyst puncture or puncture of a hemorrhage because the procedure was not performed for diagnostic purposes. We assessed gender, neuroradiologic diagnosis, Karnofsky Performance Score (KPS), number of tissue samples taken, histopathologic diagnosis, localization, postoperative hemorrhage, modality of anesthesia anticoagulation, and further therapy.
   RESULTS: Group 1 consisted of 34 patients and group 2 of 13 patients. KPS was 80 and 70, respectively. A histopathologic diagnosiswas possible in all but 1 patient. In group 1, 61.8% of the patients agreed to further postoperative therapy (radiation, 35.3%; chemotherapy, 11.8%; combined radiochemotherapy, 11.8%; complication that prevented therapy, 2.9%), as did 53.8% of the patients in group 2 (resection, 7.7%; radiation, 15.4%; combined radiochemotherapy, 30.7%). In group 1, 38.2% declined further therapy, as did 64.1% in group 2.
   CONCLUSIONS: Also in old and very old patients, a final histopathologic diagnosis should be established to provide adequate therapy. Our data show that most of these aged patients want to be treated.
C1 [Quick-Weller, Johanna; Dinc, Nazife; Won, Sae-yeon; Behmanesh, Bedjan; Bruder, Markus; Seifert, Volker; Weise, Lutz M.; Marquardt, Gerhard] Goethe Univ Frankfurt, Neurosurg Clin, Frankfurt, Germany.
   [Tichy, Julia] Goethe Univ Frankfurt, Dept Neurooncol, Frankfurt, Germany.
   [Tritt, Stephanie] Goethe Univ Frankfurt, Inst Neuroradiol, Frankfurt, Germany.
   [Weise, Lutz M.] Dalhousie Univ, Div Neurosurg, Dept Surg, Halifax, NS, Canada.
C3 Goethe University Frankfurt; Goethe University Frankfurt; Goethe
   University Frankfurt; Dalhousie University
RP Quick-Weller, J (corresponding author), Goethe Univ Frankfurt, Neurosurg Clin, Frankfurt, Germany.
EM johanna.quick@gmx.de
RI ; Won, Sae-Yeon/AAK-3408-2020; Dinc, Nazife/MMZ-8594-2025
OI Bruder, Markus/0000-0002-1080-6521; Tritt, Stephanie/0000-0003-1428-8618
CR Borlongan CV, 2013, PLOS ONE, V8, DOI 10.1371/journal.pone.0078490
   Bracci S, 2016, J NEURO-ONCOL, V129, P347, DOI 10.1007/s11060-016-2182-1
   Cohen-Inbar O, 2010, ACTA NEUROCHIR, V152, P87, DOI 10.1007/s00701-009-0552-6
   Eibach S, 2014, STEREOT FUNCT NEUROS, V92, P80, DOI 10.1159/000355904
   Furlanetti LL, 2015, CLIN NEUROL NEUROSUR, V130, P42, DOI 10.1016/j.clineuro.2014.12.011
   Hall WA, 1998, CANCER, V82, P1749, DOI 10.1002/(SICI)1097-0142(19980501)82:9<1756::AID-CNCR23>3.0.CO;2-2
   Hofman A, 2006, LANCET NEUROL, V5, P545, DOI 10.1016/S1474-4422(06)70473-2
   Lefranc M, 2015, J NEUROSURG, V122, P342, DOI 10.3171/2014.9.JNS14107
   Prince MJ, 2015, LANCET, V385, P549, DOI 10.1016/S0140-6736(14)61347-7
   Puget S, 2015, CHILD NERV SYST, V31, P1773, DOI 10.1007/s00381-015-2832-1
   Quick-Weller J, 2016, WORLD NEUROSURG, V96, P124, DOI 10.1016/j.wneu.2016.04.130
   Quick-Weller J, 2016, J NEURO-ONCOL, V129, P243, DOI 10.1007/s11060-016-2166-1
   Quick-Weller J, 2016, J CHILD NEUROL, V31, P907, DOI 10.1177/0883073815627883
   Rachinger W, 2009, J NEUROL NEUROSUR PS, V80, P1134, DOI 10.1136/jnnp.2009.174250
   van Herpt TTW, 2016, CARDIOVASC DIABETOL, V15, DOI 10.1186/s12933-016-0387-4
   Weise LM, 2013, J NEUROSURG ANESTHES, V25
   Weise LM, 2014, STEREOT FUNCT NEUROS, V92, P129, DOI 10.1159/000360582
   Zhang CC, 2016, WORLD NEUROSURG, V95, P77, DOI 10.1016/j.wneu.2016.07.079
NR 18
TC 11
Z9 13
U1 0
U2 0
PU ELSEVIER SCIENCE INC
PI NEW YORK
PA 360 PARK AVE SOUTH, NEW YORK, NY 10010-1710 USA
SN 1878-8750
EI 1878-8769
J9 WORLD NEUROSURG
JI World Neurosurg.
PD JUN
PY 2017
VL 102
AR 442
DI 10.1016/j.wneu.2017.03.059
PG 7
WC Clinical Neurology; Surgery
WE Science Citation Index Expanded (SCI-EXPANDED)
SC Neurosciences & Neurology; Surgery
GA FA5HA
UT WOS:000405472500058
PM 28344180
DA 2025-08-21
ER

PT J
AU Killela, PJ
   Pirozzi, CJ
   Reitman, ZJ
   Jones, S
   Rasheed, BA
   Lipp, E
   Friedman, H
   Friedman, AH
   He, YP
   McLendon, RE
   Bigner, DD
   Yan, H
AF Killela, Patrick J.
   Pirozzi, Christopher J.
   Reitman, Zachary J.
   Jones, Sian
   Rasheed, B. Ahmed
   Lipp, Eric
   Friedman, Henry
   Friedman, Allan H.
   He, Yiping
   McLendon, Roger E.
   Bigner, Darell D.
   Yan, Hai
TI The genetic landscape of anaplastic astrocytoma
SO ONCOTARGET
LA English
DT Article
DE Exome sequencing; Anaplastic Astrocytoma; IDH1; Notch
ID INTEGRATED GENOMIC ANALYSIS; IDH2 MUTATIONS; FREQUENT ATRX; CELL;
   TUMORS; CLASSIFICATION; GLYCOSYLATION; EXPRESSION; CONVERSION; NOTCH
AB Anaplastic astrocytoma WHO grade III (A3) is a lethal brain tumor that often occurs in middle aged patients. Clinically, it is challenging to distinguish A3 from glioblastoma multiforme (GBM) WHO grade IV. To reveal the genetic landscape of this tumor type, we sequenced the exome of a cohort of A3s (n=16). For comparison and to illuminate the genomic landscape of other glioma subtypes, we also included in our study diffuse astrocytoma WHO grade II (A2, n=7), oligoastrocytoma WHO grade II (OA2, n=2), anaplastic oligoastrocytoma WHO grade III (OA3, n=4), and GBM (n=28). Exome sequencing of A3s identified frequent mutations in IDH1 (75%, 12/16), ATRX (63%, 10/16), and TP53 (82%, 13/16). In contrast, the majority of GBMs (75%, 21/28) did not contain IDH1 or ATRX mutations, and displayed a distinct spectrum of mutations. Finally, our study also identified novel genes that were not previously linked to this tumor type. In particular, we found mutations in Notch pathway genes (NOTCH1, NOTCH2, NOTCH4, NOTCH2NL), including a recurrent NOTCH1-A465Tmutation, in 31% (5/16) of A3s. This study suggests genetic signatures will be useful for the classification of gliomas.
C1 [Killela, Patrick J.; Pirozzi, Christopher J.; Reitman, Zachary J.; Rasheed, B. Ahmed; Lipp, Eric; Friedman, Henry; Friedman, Allan H.; He, Yiping; McLendon, Roger E.; Bigner, Darell D.; Yan, Hai] Duke Univ, Med Ctr, Dept Pathol, Preston Robert Tisch Brain Tumor Ctr Duke, Durham, NC 27710 USA.
   [Killela, Patrick J.; Pirozzi, Christopher J.; Reitman, Zachary J.; Rasheed, B. Ahmed; Lipp, Eric; Friedman, Henry; Friedman, Allan H.; He, Yiping; McLendon, Roger E.; Bigner, Darell D.; Yan, Hai] Pediat Brain Tumor Fdn Inst Duke, Durham, NC USA.
   [Jones, Sian] Personal Genome Diagnost Inc, Baltimore, MD USA.
C3 Duke University
RP Yan, H (corresponding author), Duke Univ, Med Ctr, Dept Pathol, Preston Robert Tisch Brain Tumor Ctr Duke, Durham, NC 27710 USA.
EM hai.yan@dm.duke.edu
RI Pirozzi, Christopher J./K-9950-2013; McLendon, Roger/AGL-7177-2022
OI Pirozzi, Christopher J./0000-0003-3507-1936; Reitman,
   Zachary/0000-0002-9122-9550; Lipp, Eric/0000-0002-4372-5533; 
FU V Foundation and an Accelerate Brain Cancer Cure Foundation grant;
   Voices Against Brain Cancer Foundation grant; Pediatric Brain Tumor
   Foundation Institute grant; James S. McDonnell Foundation grant;
   American Cancer Society Research Scholar Award [RSG-10-126-01-CCE];
   National Cancer Institute Grant [5R01-CA140316]
FX The authors would like to thank Diane Satterfield, Lisa Ehinger, Merrie
   Thomas, and David Lister for assistance in collection of clinical
   samples. We also thank Bill Diplas for his assistance in editing this
   manuscript. This project was supported by The V Foundation and an
   Accelerate Brain Cancer Cure Foundation grant, a Voices Against Brain
   Cancer Foundation grant, a Pediatric Brain Tumor Foundation Institute
   grant, a James S. McDonnell Foundation grant, American Cancer Society
   Research Scholar Award RSG-10-126-01-CCE, and National Cancer Institute
   Grant 5R01-CA140316.
CR AMAGAI M, 1995, J INVEST DERMATOL, V105, P243, DOI 10.1111/1523-1747.ep12317587
   Bettegowda C, 2011, SCIENCE, V333, P1453, DOI 10.1126/science.1210557
   Brennan CW, 2013, CELL, V155, P462, DOI 10.1016/j.cell.2013.09.034
   Chin L, 2008, NATURE, V455, P1061, DOI 10.1038/nature07385
   Dolecek TA, 2012, NEURO-ONCOLOGY, V14, pv1, DOI 10.1093/neuonc/nos218
   Duncan CD, 2010, ADVANCED CRIME SCENE PHOTOGRAPHY, P1
   Figueroa ME, 2010, CANCER CELL, V18, P553, DOI 10.1016/j.ccr.2010.11.015
   Fiúza UM, 2007, J ENDOCRINOL, V194, P459, DOI 10.1677/JOE-07-0242
   Frattini V, 2013, NAT GENET, V45, P1141, DOI 10.1038/ng.2734
   Gordon WR, 2007, NAT STRUCT MOL BIOL, V14, P295, DOI 10.1038/nsmb1227
   Ito S, 2010, NATURE, V466, P1129, DOI 10.1038/nature09303
   Jiao YC, 2012, ONCOTARGET, V3, P709, DOI 10.18632/oncotarget.588
   Jones S, 2010, SCIENCE, V330, P228, DOI 10.1126/science.1196333
   Kannan K, 2012, ONCOTARGET, V3, P1194
   Liu XY, 2012, ACTA NEUROPATHOL, V124, P615, DOI 10.1007/s00401-012-1031-3
   Louis DN, 2007, ACTA NEUROPATHOL, V114, P547, DOI 10.1007/s00401-007-0278-6
   Ohgaki H, 2009, CANCER SCI, V100, P2235, DOI 10.1111/j.1349-7006.2009.01308.x
   Parsons DW, 2008, SCIENCE, V321, P1807, DOI 10.1126/science.1164382
   Patel V, 2013, ORAL ONCOL, V49, P93, DOI 10.1016/j.oraloncology.2012.08.001
   Phillips HS, 2006, CANCER CELL, V9, P157, DOI 10.1016/j.ccr.2006.02.019
   Purow BW, 2005, CANCER RES, V65, P2353, DOI 10.1158/0008-5472.CAN-04-1890
   Shao L, 2003, CELL MOL LIFE SCI, V60, P241, DOI 10.1007/s000180300019
   Sjöblom T, 2006, SCIENCE, V314, P268, DOI 10.1126/science.1133427
   Somasundaram K, 2005, ONCOGENE, V24, P7073, DOI 10.1038/sj.onc.1208865
   Sturm D, 2012, CANCER CELL, V22, P425, DOI 10.1016/j.ccr.2012.08.024
   Tahiliani M, 2009, SCIENCE, V324, P930, DOI 10.1126/science.1170116
   Takeuchi H, 2010, SEMIN CELL DEV BIOL, V21, P638, DOI 10.1016/j.semcdb.2010.03.003
   Turcan S, 2012, NATURE, V483, P479, DOI 10.1038/nature10866
   Verhaak RGW, 2010, CANCER CELL, V17, P98, DOI 10.1016/j.ccr.2009.12.020
   Wen PY, 2008, NEW ENGL J MED, V359, P492, DOI 10.1056/NEJMra0708126
   Xu P, 2009, PATHOL ONCOL RES, V15, P703, DOI 10.1007/s12253-009-9173-x
   Yan H, 2009, NEW ENGL J MED, V360, P765, DOI 10.1056/NEJMoa0808710
   Yip S, 2012, J PATHOL, V226, P7, DOI 10.1002/path.2995
NR 33
TC 53
Z9 61
U1 0
U2 4
PU IMPACT JOURNALS LLC
PI ORCHARD PARK
PA 6666 E QUAKER ST, STE 1, ORCHARD PARK, NY 14127 USA
EI 1949-2553
J9 ONCOTARGET
JI Oncotarget
PD MAR
PY 2014
VL 5
IS 6
BP 1452
EP 1457
DI 10.18632/oncotarget.1505
PG 6
WC Oncology; Cell Biology
WE Science Citation Index Expanded (SCI-EXPANDED)
SC Oncology; Cell Biology
GA AI6EO
UT WOS:000336964000005
PM 24140581
OA hybrid, Green Published, Green Submitted
DA 2025-08-21
ER

PT J
AU Krishnatreya, M
   Kataki, AC
   Sharma, JD
   Bhattacharyya, M
   Nandy, P
   Hazarika, M
AF Krishnatreya, Manigreeva
   Kataki, Amal Chandra
   Sharma, Jagannath Dev
   Bhattacharyya, Mouchumee
   Nandy, Pintu
   Hazarika, Munlima
TI Brief Descriptive Epidemiology of Primary Malignant Brain Tumors from
   North-East India
SO ASIAN PACIFIC JOURNAL OF CANCER PREVENTION
LA English
DT Article
DE Brain tumors; epidemiology; North-East India; risk factors
ID GLIOMA INCIDENCE; CNS TUMORS; TRENDS
AB Brain tumors are a mixed group of neoplasms that originate from the intracranial tissues and the meninges with degrees of malignancy varying greatly from benign to aggressive. Not much is known about the epidemiology of primary malignant brain tumors (PMBTs) in our population in North-East India. In this analysis, an attempt was made to identify the age groups, gender distribution, topography and different histological types of PMBT with data from a hospital cancer registry. A total of 231 cases of PMBT were identified and included for the present analysis. Our analysis has shown that most of PMBT occur at 20-60 years of age, with a male to female ratio of 2.3:1. Some 70.5% of cases occurred in cerebral lobes except for the occipital lobe, and astrocytic tumors were the most common broad histological type. In our population the prevalence of PMBT is 1% of all cancers, mostly affecting young and middle aged patients. As brain tumors are rare, so case-control analytic epidemiological studies will be required to establish the risk factors prevalent in our population.
C1 [Krishnatreya, Manigreeva; Kataki, Amal Chandra; Nandy, Pintu] Dr B Borooah Canc Inst, Dept Canc Epidemiol & Biostat, Gauhati, India.
   [Sharma, Jagannath Dev] Dr B Borooah Canc Inst, Dept Pathol, Gauhati, India.
   [Bhattacharyya, Mouchumee] Dr B Borooah Canc Inst, Radiat Oncol, Gauhati, India.
   [Hazarika, Munlima] Dr B Borooah Canc Inst, Med Oncol, Gauhati, India.
C3 Tata Memorial Centre (TMC); Dr. Bhubaneswar Borooah Cancer Institute;
   Tata Memorial Centre (TMC); Dr. Bhubaneswar Borooah Cancer Institute;
   Tata Memorial Centre (TMC); Dr. Bhubaneswar Borooah Cancer Institute;
   Tata Memorial Centre (TMC); Dr. Bhubaneswar Borooah Cancer Institute
RP Krishnatreya, M (corresponding author), Dr B Borooah Canc Inst, Dept Canc Epidemiol & Biostat, Gauhati, India.
EM mani_greeva@yahoo.co.in
RI Bhattacharyya, Mouchumee/AAZ-2704-2021
OI Bhattacharyya, Mouchumee/0000-0002-5565-8200
CR Barchana M, 2012, ASIAN PAC J CANCER P, V13, P5857, DOI 10.7314/APJCP.2012.13.11.5857
   Ferlay J, 2010, INT J CANCER, V127, P2893, DOI 10.1002/ijc.25516
   Hess KR, 2004, CANCER, V101, P2293, DOI 10.1002/cncr.20621
   Jain A, 2011, NEUROL INDIA, V59, P208, DOI 10.4103/0028-3886.79142
   Jazayeri SB, 2013, ASIAN PAC J CANCER P, V14, P3979, DOI 10.7314/APJCP.2013.14.6.3979
   Louis DN, 2007, ACTA NEUROPATHOL, V114, P547, DOI 10.1007/s00401-007-0278-6
   Louis DN., 2007, WHO CLASSIFICATION T
   Manoharan N, 2012, ASIAN PAC J CANCER P, V13, P637, DOI 10.7314/APJCP.2012.13.2.637
   McKinney PA, 2004, J NEUROL NEUROSUR PS, V75, P12, DOI 10.1136/jnnp.2004.040741
   Nasir S, 2010, ASIAN PAC J CANCER P, V11, P1225
   Qin LY, 2014, ASIAN PAC J CANCER P, V15, P3607, DOI 10.7314/APJCP.2014.15.8.3607
   Wahid M, 2013, ASIAN PAC J CANCER P, V14, P7187, DOI 10.7314/APJCP.2013.14.12.7187
   Wrensch M, 2002, NEURO-ONCOLOGY, V4, P278, DOI 10.1093/neuonc/4.4.278
   Yeole BB, 2008, ASIAN PAC J CANCER P, V9, P267
NR 14
TC 11
Z9 14
U1 0
U2 0
PU ASIAN PACIFIC ORGANIZATION CANCER PREVENTION
PI GYEONGGI-DO
PA APJCP HEAD OFFICE, KOREAN NATL CANCER CENTER, 323 ILAN -RO,
   ILSANDONG-GU, GOYANG-SI, GYEONGGI-DO, 410-769, SOUTH KOREA
SN 1513-7368
J9 ASIAN PAC J CANCER P
JI Asian Pac. J. Cancer Prev.
PY 2014
VL 15
IS 22
BP 9871
EP 9873
DI 10.7314/APJCP.2014.15.22.9871
PG 3
WC Oncology
WE Science Citation Index Expanded (SCI-EXPANDED)
SC Oncology
GA CD4ML
UT WOS:000351056900054
PM 25520120
OA gold
DA 2025-08-21
ER

PT J
AU Yang, YS
   Chu, LZ
   Zeng, ZR
   Xu, S
   Yang, H
   Zhang, XL
   Jia, J
   Long, NY
   Hu, YX
   Liu, J
AF Yang, Yushi
   Chu, Liangzhao
   Zeng, Zhirui
   Xu, Shu
   Yang, Hua
   Zhang, Xuelin
   Jia, Jun
   Long, Niya
   Hu, Yaxin
   Liu, Jian
TI Four specific biomarkers associated with the progression of glioblastoma
   multiforme in older adults identified using weighted gene co-expression
   network analysis
SO BIOENGINEERED
LA English
DT Article
DE Glioblastoma; elder; biomarkers; WGCNA
ID PELIZAEUS-MERZBACHER DISEASE; ENDOPLASMIC-RETICULUM STRESS;
   CENTRAL-NERVOUS-SYSTEM; MYELIN; OPALIN
AB Glioblastoma multiforme (GBM) is the most common primary intracranial malignancy in adults. Owing to individual tolerance and tumor heterogeneity, the therapy methods for young adults do not apply to older adults. The present study aimed to identify specific biomarkers for GBM in older adults using weighted gene co-expression network analysis (WGCNA). Gene expression profiles of older adults with GBM were downloaded from The Cancer Genome Atlas (TCGA) and set as a discovery cohort to construct WGCNA. Core genes of clinically significant modules were used to perform functional enrichment, protein-protein interaction, and Pearson correlation analyses. Gene expression profiles of young in TCGA and older GBM patients from our research group were set as verification cohorts for hub gene expression and diagnostic value. Four significant gene modules associated clinically with older adults with GBM were identified, whereas 251 genes were core genes with module membership>0.8 and gene significance>0.2. Ermin (ERMN), myelin-associated oligodendrocyte basic protein (MOBP), proteolipid protein 1 (PLP1), and oligodendrocytic myelin paranodal and inner loop protein (OPALIN) genes had significant relationships with the Karnofsky score (KPS) in older GBM patients. ERMN, MOBP, PLP1, and OPALIN had no relationship with KPS in young GBM patients. These genes were upregulated in GBM tissues from older patients with low but not high KPS and had high diagnostic value. In conclusion, ERMN, MOBP, PLP1, and OPALIN may serve as specific biomarkers for the progression of GBM in older adults.
C1 [Yang, Yushi; Liu, Jian] Guizhou Med Univ, Coll Basic Med, Guiyang 550004, Guizhou, Peoples R China.
   [Yang, Yushi; Xu, Shu] Guizhou Med Univ, Dept Pathol, Guiyang, Guizhou, Peoples R China.
   [Chu, Liangzhao; Yang, Hua; Long, Niya] Guizhou Med Univ, Dept Cerebral Surg, Affiliated Hosp, Guiyang, Guizhou, Peoples R China.
   [Zhang, Xuelin] Guizhou Med Univ, Dept Phys Examinat Ctr, Affiliated Hosp, Guiyang, Guizhou, Peoples R China.
   [Jia, Jun] Guizhou Med Univ, Coll Clin Med, Guiyang, Guizhou, Peoples R China.
   [Hu, Yaxin] Guizhou Med Univ, Dept Prenatal Diag, Affiliated Hosp, Guiyang, Guizhou, Peoples R China.
   [Liu, Jian] Guizhou Prov Peoples Hosp, Dept Cerebral Surg, Guiyang, Guizhou, Peoples R China.
C3 Guizhou Medical University; Guizhou Medical University; Guizhou Medical
   University; Guizhou Medical University; Guizhou Medical University;
   Guizhou Medical University
RP Liu, J (corresponding author), Guizhou Med Univ, Coll Basic Med, Guiyang 550004, Guizhou, Peoples R China.
EM jianliu1980@163.com
RI ; Yang, Yushi/LTC-9600-2024; jia, jia/JKJ-5720-2023; zeng,
   zhirui/HZI-2107-2023
OI Chu, Liangzhao/0000-0003-2289-7624; Liu, Jian/0000-0002-4195-2679; 
FU Major State Research Development Program of China [2016YFC0106107];
   Program for Changjiang Scholars and Innovative Research Team in
   University [IRT13058]; Joint Fund Project of Guizhou Provincial Science
   and Technology Department [2905]
FX This work was supported by the Major State Research Development Program
   of China (grant no. 2016YFC0106107), Program for Changjiang Scholars and
   Innovative Research Team in University (grant no. IRT13058), and Joint
   Fund Project of Guizhou Provincial Science and Technology Department
   [QianKeHe (2016) support 2905];the Major State Research Development
   Program of China [2016YFC0106107];Joint Fund Project of Guizhou
   Provincial Science and Technology Department [QianKeHe (2016) support
   2905].
CR Bell GW, 2006, METHOD ENZYMOL, V411, P408, DOI 10.1016/S0076-6879(06)11022-8
   Blum A, 2018, CELL, V173, P530, DOI 10.1016/j.cell.2018.03.059
   Candido S, 2019, ONCOL REP, V42, P911, DOI 10.3892/or.2019.7215
   Chambless LB, 2015, J NEURO-ONCOL, V121, P359, DOI 10.1007/s11060-014-1640-x
   Crosara KTB, 2018, J PROTEOMICS, V171, P87, DOI 10.1016/j.jprot.2017.08.002
   Davuluri S, 2021, LIFE SCI, V267, DOI 10.1016/j.lfs.2020.118927
   de Faria O Jr, 2019, SCI REP-UK, V9, DOI 10.1038/s41598-019-40342-x
   El-Derany MO, 2021, STEM CELL RES THER, V12, DOI 10.1186/s13287-021-02384-9
   Esfahani BS, 2019, METAB BRAIN DIS, V34, P1261, DOI 10.1007/s11011-019-00429-w
   Hardt R, 2020, HUM MOL GENET, V29, P3616, DOI 10.1093/hmg/ddaa246
   He YC, 2019, ONCOTARGETS THER, V12, P1857, DOI 10.2147/OTT.S194770
   Huang DW, 2009, NAT PROTOC, V4, P44, DOI 10.1038/nprot.2008.211
   Iskandar AS, 2019, J ONCOL PHARM PRACT, V25, P1999, DOI 10.1177/1078155219857792
   Jovcevska I, 2018, CRIT REV CL LAB SCI, V55, P264, DOI 10.1080/10408363.2018.1462759
   Kakati T, 2019, COMPUT BIOL MED, V113, DOI 10.1016/j.compbiomed.2019.103380
   Kaye JF, 2000, J NEUROIMMUNOL, V102, P189, DOI 10.1016/S0165-5728(99)00168-X
   Kouga T, 2019, MOL GENET METAB REP, V20, DOI 10.1016/j.ymgmr.2019.100474
   Lah TT, 2020, SEMIN CANCER BIOL, V60, P262, DOI 10.1016/j.semcancer.2019.10.010
   Laigle-Donadey F, 2019, GERIATR PSYCHOL NEUR, V17, P173, DOI 10.1684/pnv.2019.0799
   Langfelder P, 2008, BMC BIOINFORMATICS, V9, DOI 10.1186/1471-2105-9-559
   Lin SJ, 2020, FRONT ONCOL, V10, DOI 10.3389/fonc.2020.541401
   Liu Wei, 2017, Sheng Wu Gong Cheng Xue Bao, V33, P1791, DOI 10.13345/j.cjb.170006
   Loers G, 2004, MOL CELL NEUROSCI, V27, P175, DOI 10.1016/j.mcn.2004.06.006
   Morimura T, 2014, EXP BIOL MED, V239, P489, DOI 10.1177/1535370213520108
   Novarino G, 2014, SCIENCE, V343, P506, DOI 10.1126/science.1247363
   Numasawa-Kuroiwa Y, 2014, STEM CELL REP, V2, P648, DOI 10.1016/j.stemcr.2014.03.007
   Sacko A, 2015, J NEURO-ONCOL, V122, P567, DOI 10.1007/s11060-015-1749-6
   Sepulveda JL, 2020, J MOL DIAGN, V22, P3, DOI 10.1016/j.jmoldx.2019.08.006
   Silantyev AS, 2019, CELLS-BASEL, V8, DOI 10.3390/cells8080863
   Stella M, 2021, PHARMACEUTICALS-BASE, V14, DOI 10.3390/ph14070618
   Sun XR, 2021, AGING-US, V13, P16024, DOI 10.18632/aging.203121
   Tewarie IA, 2021, NEUROSURG REV, V44, P2047, DOI 10.1007/s10143-020-01430-z
   Wang E, 2008, EXP NEUROL, V214, P322, DOI 10.1016/j.expneurol.2008.09.001
   Wang S, 2020, GLIA, V68, P2264, DOI 10.1002/glia.23838
   Wu JQ, 2020, GENET TEST MOL BIOMA, V24, P484, DOI 10.1089/gtmb.2020.0047
   Yang Q, 2018, BIOMED RES INT, V2018, DOI 10.1155/2018/4246703
   Yoshikawa F, 2008, J BIOL CHEM, V283, P20830, DOI 10.1074/jbc.M801314200
   Zhao CB, 2020, INVEST NEW DRUG, V38, P1227, DOI 10.1007/s10637-019-00884-3
   Zhou LQ, 2018, MOL MED REP, V18, P4185, DOI 10.3892/mmr.2018.9411
NR 39
TC 8
Z9 8
U1 0
U2 8
PU TAYLOR & FRANCIS INC
PI PHILADELPHIA
PA 530 WALNUT STREET, STE 850, PHILADELPHIA, PA 19106 USA
SN 2165-5979
EI 2165-5987
J9 BIOENGINEERED
JI Bioengineered
PD JAN 1
PY 2021
VL 12
IS 1
BP 6643
EP 6654
DI 10.1080/21655979.2021.1975980
PG 12
WC Biotechnology & Applied Microbiology
WE Science Citation Index Expanded (SCI-EXPANDED)
SC Biotechnology & Applied Microbiology
GA UP3WT
UT WOS:000695314400001
PM 34516348
OA gold, Green Published
DA 2025-08-21
ER

PT J
AU Zhao, YX
   Yu, Y
   Chen, WZ
   Zhang, XJ
   Lv, J
   Zhao, HP
AF Zhao, Yongxin
   Yu, Yan
   Chen, Weizhi
   Zhang, Xiaojun
   Lv, Jing
   Zhao, Heping
TI Oligodendroglioma: Advances in Molecular Mechanisms and
   Immunotherapeutic Strategies
SO BIOMEDICINES
LA English
DT Review
DE oligodendroglioma; tumor microenvironment; immunotherapy; oncolytic
   virus therapy; CAR T-cell therapy; immune checkpoint blockade therapy;
   cancer vaccines
ID GENOMIC ANALYSIS; IDH1 MUTATION; GRADE 2; TUMORS; COMBINATION; THERAPY;
   MICROENVIRONMENT; IDENTIFICATION; RESPONSES; VACCINES
AB Oligodendroglioma is a central nervous system tumor defined by IDH1/2 mutations and 1p/19q co-deletion. Current management involves maximal resection followed by radiotherapy/chemotherapy, yielding a 20-year survival rate of 37% for grade 3 tumors according to the WHO 2021 classification. As these tumors primarily affect young to middle-aged patients, novel therapies are urgently needed to improve outcomes. Immunotherapy has revolutionized tumor treatment by modulating immune responses. However, its application in oligodendrogliomas faces two major hurdles, including the immunosuppressive tumor microenvironment (TME) and the blood-brain barrier's restrictive properties. This review first examines oligodendroglioma's molecular alterations to refine diagnosis and guide targeted therapies. Next, we focus on the oligodendroglioma TME to evaluate emerging immunotherapies, including oncolytic viruses, immune checkpoint blockade, chimeric antigen receptor (CAR) T-cell therapy, and cancer vaccines. Finally, we discuss current challenges and future directions to overcome therapeutic limitations and advance treatment strategies.
C1 [Zhao, Yongxin; Yu, Yan; Chen, Weizhi; Zhang, Xiaojun; Lv, Jing; Zhao, Heping] Xi An Jiao Tong Univ, Honghui Hosp, Dept Clin Lab, Xian 710054, Peoples R China.
C3 Xi'an Jiaotong University
RP Lv, J; Zhao, HP (corresponding author), Xi An Jiao Tong Univ, Honghui Hosp, Dept Clin Lab, Xian 710054, Peoples R China.
EM yongxin_0452@163.com; yu.yan74@163.com; 18009212715@163.com;
   xiaojunzhangtg@163.com; lvjing-1219@163.com; redcrossjyk@163.com
FU Xi'an Municipal Health Commission of China;  [2022qn07];  [2023ms11]
FX This work was supported by Xi'an Municipal Health Commission of China
   (No. 2022qn07 and No. 2023ms11).
CR Adhikaree J, 2019, ONCOIMMUNOLOGY, V8, DOI 10.1080/2162402X.2019.1593803
   Bianconi A, 2023, BIOMEDICINES, V11, DOI 10.3390/biomedicines11061520
   Bianconi A, 2023, J NEUROSURG SCI, V67, P236, DOI 10.23736/S0390-5616.21.05536-3
   Zerdan MB, 2021, FRONT MOL NEUROSCI, V14, DOI 10.3389/fnmol.2021.722396
   Bralten LBC, 2010, ONCOGENE, V29, P6138, DOI 10.1038/onc.2010.342
   Brandner S, 2022, NEUROPATH APPL NEURO, V48, DOI 10.1111/nan.12790
   Branzoli F, 2019, NEURO-ONCOLOGY, V21, P765, DOI 10.1093/neuonc/noz031
   Brat DJ, 2015, NEW ENGL J MED, V372, P2481, DOI 10.1056/NEJMoa1402121
   Broderick DK, 2004, CANCER RES, V64, P5048, DOI 10.1158/0008-5472.CAN-04-1170
   Cahill Daniel P, 2015, CNS Oncol, V4, P287, DOI [10.2217/cns.15.32, 10.2217/cns.15.32]
   Cairncross JG, 2014, J CLIN ONCOL, V32, P783, DOI 10.1200/JCO.2013.49.3726
   Capper D, 2010, BRAIN PATHOL, V20, P245, DOI 10.1111/j.1750-3639.2009.00352.x
   Chen H, 2019, NEURO-ONCOLOGY, V21, P1164, DOI 10.1093/neuonc/noz098
   Chen XQ, 2023, NAT COMMUN, V14, DOI 10.1038/s41467-023-42545-3
   Chiorazzi M, 2023, J IMMUNOTHER CANCER, V11, DOI 10.1136/jitc-2023-006921
   Dang NN, 2021, FRONT CELL DEV BIOL, V9, DOI 10.3389/fcell.2021.662763
   Darabi S, 2023, MED ONCOL, V40, DOI 10.1007/s12032-023-02071-0
   de la Cruz-Ojeda P, 2021, INT J MOL SCI, V22, DOI 10.3390/ijms22126264
   Demirdizen E, 2023, NEURO-ONCOLOGY, V25, P1031, DOI 10.1093/neuonc/noac233
   Desai R, 2016, EXPERT OPIN EMERG DR, V21, P133, DOI 10.1080/14728214.2016.1186643
   Dono A, 2022, NEUROSURGERY, V90, P515, DOI 10.1227/neu.0000000000001875
   Drake CG, 2006, ADV IMMUNOL, V90, P51, DOI 10.1016/S0065-2776(06)90002-9
   Dutoit V, 2012, BRAIN, V135, P1042, DOI 10.1093/brain/aws042
   Dvir K, 2024, INT J MOL SCI, V25, DOI 10.3390/ijms25147517
   Farhangnia P, 2024, J HEMATOL ONCOL, V17, DOI 10.1186/s13045-024-01561-6
   Flugel CL, 2023, NAT REV CLIN ONCOL, V20, P49, DOI 10.1038/s41571-022-00704-3
   Fomchenko EI, 2006, CLIN CANCER RES, V12, P5288, DOI 10.1158/1078-0432.CCR-06-0438
   Friedman GK, 2021, NEW ENGL J MED, V384, P1613, DOI 10.1056/NEJMoa2024947
   Fu WL, 2021, FRONT ONCOL, V10, DOI 10.3389/fonc.2020.560211
   Garfall AL, 2023, BLOOD CANCER DISCOV, V4, P118, DOI 10.1158/2643-3230.BCD-22-0074
   Ghouzlani A, 2021, FRONT IMMUNOL, V12, DOI 10.3389/fimmu.2021.679425
   Gieryng A, 2017, LAB INVEST, V97, P498, DOI 10.1038/labinvest.2017.19
   Gilhodes J, 2023, CANCERS, V15, DOI 10.3390/cancers15123067
   Griffin CA, 2006, J NEUROPATH EXP NEUR, V65, P988, DOI 10.1097/01.jnen.0000235122.98052.8f
   Hartmann C, 2009, ACTA NEUROPATHOL, V118, P469, DOI 10.1007/s00401-009-0561-9
   Imran M, 2024, PATHOL RES PRACT, V264, DOI 10.1016/j.prp.2024.155708
   Jovanovic N, 2022, INT J MOL SCI, V23, DOI 10.3390/ijms232113034
   Kadiyala P, 2021, J CLIN INVEST, V131, DOI 10.1172/JCI139542
   Kantoff PW, 2010, NEW ENGL J MED, V363, P411, DOI 10.1056/NEJMoa1001294
   Kessler T, 2023, J NEURO-ONCOL, V162, P471, DOI 10.1007/s11060-022-04216-z
   Khalil DN, 2016, NAT REV CLIN ONCOL, V13, P273, DOI [10.1038/nrclinonc.2016.25, 10.1038/nrclinonc.2016.65]
   Kim W, 2019, CELLS-BASEL, V8, DOI 10.3390/cells8091105
   Li XQ, 2022, SEMIN CANCER BIOL, V86, P14, DOI 10.1016/j.semcancer.2022.08.009
   Lin DN, 2023, SIGNAL TRANSDUCT TAR, V8, DOI 10.1038/s41392-023-01407-6
   Liu HF, 2023, CANCER CELL, V41, P693, DOI 10.1016/j.ccell.2023.03.004
   Liu Y, 2024, CELL MOL IMMUNOL, V21, P1354, DOI 10.1038/s41423-024-01226-x
   Louis DN, 2021, NEURO-ONCOLOGY, V23, P1231, DOI 10.1093/neuonc/noab106
   Mair MJ, 2022, CLIN CANCER RES, V28, P4565, DOI 10.1158/1078-0432.CCR-22-1133
   Mair MJ, 2021, CANCER TREAT REV, V92, DOI 10.1016/j.ctrv.2020.102124
   McNutt M, 2013, SCIENCE, V342, P1417, DOI 10.1126/science.1249481
   Melcher A, 2021, SCIENCE, V374, P1325, DOI 10.1126/science.abk3436
   Miller JJ, 2020, NEURO-ONCOLOGY, V22, P1553, DOI 10.1093/neuonc/noaa212
   Miyata K, 2022, NUCLEUS-PHILA, V13, P74, DOI 10.1080/19491034.2022.2034269
   Nisar M, 2022, FRONT ONCOL, V12, DOI 10.3389/fonc.2022.875188
   Noor H, 2021, INT J MOL SCI, V22, DOI 10.3390/ijms222212572
   Nuechterlein N, 2024, ACTA NEUROPATHOL, V148, DOI 10.1007/s00401-024-02802-1
   Ogino H, 2022, J CLIN INVEST, V132, DOI [10.1172/JCl151239, 10.1172/JCI151239]
   Okada H, 2015, CLIN CANCER RES, V21, P286, DOI 10.1158/1078-0432.CCR-14-1790
   Parsons DW, 2008, SCIENCE, V321, P1807, DOI 10.1126/science.1164382
   Pierini T, 2020, ACTA NEUROPATHOL COM, V8, DOI 10.1186/s40478-020-01022-4
   Platten M, 2021, NATURE, V592, P463, DOI 10.1038/s41586-021-03363-z
   Pol JG, 2020, CYTOKINE GROWTH F R, V56, P4, DOI 10.1016/j.cytogfr.2020.10.007
   Pollack IF, 2016, NEURO-ONCOLOGY, V18, P1157, DOI 10.1093/neuonc/now026
   Qi YZ, 2020, FRONT IMMUNOL, V11, DOI 10.3389/fimmu.2020.578877
   Qiao QJ, 2022, TRANSL CANCER RES, V11, P2157, DOI 10.21037/tcr-22-310
   Ramezani F, 2023, MOL CANCER, V22, DOI 10.1186/s12943-023-01894-9
   Rautajoki KJ, 2022, SCI REP-UK, V12, DOI 10.1038/s41598-022-14977-2
   Reardon DA, 2016, CANCER IMMUNOL RES, V4, P124, DOI 10.1158/2326-6066.CIR-15-0151
   REIFENBERGER J, 1994, AM J PATHOL, V145, P1175
   Reiter-Brennan C, 2018, WSPOLCZESNA ONKOL, V22, P215, DOI 10.5114/wo.2018.82642
   Ribas A, 2018, SCIENCE, V359, P1350, DOI 10.1126/science.aar4060
   Richardson TE, 2024, ACTA NEUROPATHOL, V148, DOI 10.1007/s00401-024-02761-7
   Romanishin A, 2024, VIROLOGY, V593, DOI 10.1016/j.virol.2024.110033
   Saijo A, 2024, NEURO-ONCOLOGY, V26, P335, DOI 10.1093/neuonc/noad185
   Sasaki H, 2024, BRAIN TUMOR PATHOL, V41, P43, DOI 10.1007/s10014-024-00480-1
   Schvartzman JM, 2023, MOL CELL, V83, P2347, DOI 10.1016/j.molcel.2023.05.026
   Sharma P, 2023, CELL, V186, P1652, DOI 10.1016/j.cell.2023.03.006
   Sokratous G, 2017, HUM VACC IMMUNOTHER, V13, P2575, DOI 10.1080/21645515.2017.1303582
   Song KW, 2024, CURR OPIN NEUROL, V37, P672, DOI 10.1097/WCO.0000000000001318
   Srivastava S, 2019, CANCERS, V11, DOI 10.3390/cancers11040537
   Sterner RC, 2021, BLOOD CANCER J, V11, DOI 10.1038/s41408-021-00459-7
   Swartz AM, 2015, J NEURO-ONCOL, V123, P433, DOI 10.1007/s11060-014-1676-y
   Tang L, 2023, SIGNAL TRANSDUCT TAR, V8, DOI 10.1038/s41392-023-01521-5
   Tateishi K, 2019, CLIN CANCER RES, V25, P4375, DOI 10.1158/1078-0432.CCR-18-4144
   Taylor JW, 2024, NEURO-ONCOL ADV, V6, DOI 10.1093/noajnl/vdae143
   Terstappen GC, 2021, NAT REV DRUG DISCOV, V20, P362, DOI 10.1038/s41573-021-00139-y
   Turcan S, 2012, NATURE, V483, P479, DOI 10.1038/nature10866
   Uslu U, 2024, CANCER CELL, V42, P1319, DOI 10.1016/j.ccell.2024.07.002
   Uslu U, 2023, SCI ADV, V9, DOI 10.1126/sciadv.ade2526
   Van den Bent MJ, 2008, CRIT REV ONCOL HEMAT, V66, P262, DOI 10.1016/j.critrevonc.2007.11.007
   Venteicher AS, 2017, SCIENCE, V355, DOI 10.1126/science.aai8478
   Vitale LA, 2012, CLIN CANCER RES, V18, P3812, DOI 10.1158/1078-0432.CCR-11-3308
   Wei YF, 2023, GENOME MED, V15, DOI 10.1186/s13073-023-01175-6
   Wesseling P, 2015, ACTA NEUROPATHOL, V129, P809, DOI 10.1007/s00401-015-1424-1
   Wu F, 2023, EBIOMEDICINE, V87, DOI 10.1016/j.ebiom.2022.104410
   Xiong ZJ, 2024, EBIOMEDICINE, V100, DOI 10.1016/j.ebiom.2023.104963
   Yasinjan F, 2023, FRONT IMMUNOL, V14, DOI 10.3389/fimmu.2023.1255611
   Zeng ZR, 2022, FRONT IMMUNOL, V13, DOI 10.3389/fimmu.2022.1001381
   Zhang F, 2024, TRANSL ONCOL, V48, DOI 10.1016/j.tranon.2024.102066
   Zhang J, 2016, TUMOR BIOL, V37, P13571, DOI 10.1007/s13277-016-5153-4
   Zhang YY, 2020, CELL MOL IMMUNOL, V17, P807, DOI 10.1038/s41423-020-0488-6
   Zhao ZW, 2019, J HEMATOL ONCOL, V12, DOI 10.1186/s13045-019-0817-3
   Zhou J, 2023, CANCER MED-US, V12, P7207, DOI 10.1002/cam4.5511
   Zhou KJ, 2021, BMC NEUROL, V21, DOI 10.1186/s12883-021-02476-2
   Zhu QH, 2024, EUR RADIOL, V34, P3674, DOI 10.1007/s00330-023-10405-9
NR 105
TC 0
Z9 0
U1 2
U2 2
PU MDPI
PI BASEL
PA MDPI AG, Grosspeteranlage 5, CH-4052 BASEL, SWITZERLAND
EI 2227-9059
J9 BIOMEDICINES
JI Biomedicines
PD MAY 7
PY 2025
VL 13
IS 5
AR 1133
DI 10.3390/biomedicines13051133
PG 19
WC Biochemistry & Molecular Biology; Medicine, Research & Experimental;
   Pharmacology & Pharmacy
WE Science Citation Index Expanded (SCI-EXPANDED)
SC Biochemistry & Molecular Biology; Research & Experimental Medicine;
   Pharmacology & Pharmacy
GA 3BZ0U
UT WOS:001496704000001
PM 40426960
OA Green Submitted, gold
DA 2025-08-21
ER

PT J
AU Ladomersky, E
   Zhai, LJ
   Bollu, L
   Bell, A
   Lauing, K
   Lukas, R
   Wainwright, D
AF Ladomersky, Erik
   Zhai, Lijie
   Bollu, Lakshmi
   Bell, April
   Lauing, Kristen
   Lukas, Rimas
   Wainwright, Derek
TI IMPROVING OUTCOMES IN OLDER ADULTS WITH GLIOBLASTOMA BY REVERSING
   AGE-RELATED CHANGES
SO NEURO-ONCOLOGY
LA English
DT Meeting Abstract
CT 26th Annual Scientific Meeting and Education Day of the
   Society-for-Neuro-Oncology (SNO)
CY NOV 18-21, 2021
CL Boston, MA
SP Soc Neuro Oncol
C1 [Ladomersky, Erik; Zhai, Lijie; Bollu, Lakshmi; Bell, April; Lauing, Kristen; Wainwright, Derek] Northwestern Univ, Chicago, IL 60611 USA.
   [Lukas, Rimas] Northwestern Med Lou & Jean Malnati Brain Tumor I, Chicago, IL USA.
C3 Northwestern University
RI Bollu, Lakshmi/O-4992-2015; Lukas, Rimas/JZD-3282-2024; Bell,
   April/NKO-8087-2025
NR 0
TC 0
Z9 0
U1 0
U2 0
PU OXFORD UNIV PRESS INC
PI CARY
PA JOURNALS DEPT, 2001 EVANS RD, CARY, NC 27513 USA
SN 1522-8517
EI 1523-5866
J9 NEURO-ONCOLOGY
JI Neuro-Oncology
PD NOV
PY 2021
VL 23
SU 6
MA IMMU-24
BP 97
EP 97
PG 1
WC Oncology; Clinical Neurology
WE Science Citation Index Expanded (SCI-EXPANDED); Conference Proceedings Citation Index - Science (CPCI-S)
SC Oncology; Neurosciences & Neurology
GA ZC2KU
UT WOS:000757356200385
DA 2025-08-21
ER

PT J
AU Inoue, T
   Endo, T
   Muto, J
   Umebayashi, D
   Mitsuhara, T
   Shigekawa, S
   Kanematsu, R
   Iwasaki, M
   Takami, T
   Hida, K
   Mizuno, M
AF Inoue, Tomoo
   Endo, Toshiki
   Muto, Jun
   Umebayashi, Daisuke
   Mitsuhara, Takafumi
   Shigekawa, Seiji
   Kanematsu, Ryo
   Iwasaki, Motoyuki
   Takami, Toshihiro
   Hida, Kazutoshi
   Mizuno, Masaki
CA Investigators Intramedullary
TI Shorter survival time of adolescents and young adult patients than older
   adults with spinal cord glioblastoma: a multicenter study
SO JOURNAL OF NEUROSURGERY-SPINE
LA English
DT Article
DE adolescent and young adult patients; glioblastoma; intracranial
   dissemination; multicenter study; spinal cord tumor; oncology
ID NERVOUS-SYSTEM TUMORS; MALIGNANT ASTROCYTOMAS; CANCER; EPIDEMIOLOGY;
   MULTIFORME; MANAGEMENT; RADIOTHERAPY; TEMOZOLOMIDE
AB OBJECTIVE Cancers in adolescents and young adults (AYAs) (age 15-39 years) often present with unique characteristics and poor outcomes. To date, spinal cord glioblastoma, a rare tumor, remains poorly understood across all age groups, including AYAs. This comparative study aimed to investigate the clinical characteristics and outcomes of spinal cord glioblastoma in AYAs and older adults (age 40-74 years), given the limited availability of studies focusing on AYAs. METHODS Data from the Neurospinal Society of Japan's retrospective intramedullary tumor registry (2009-2020) were analyzed. Patients were dichotomized on the basis of age into AYAs and older adults. Univariate and multivariate Cox proportional hazards regression models were utilized to explore risk factors for overall survival (OS). RESULTS A total of 32 patients were included in the study, with a median (range) age of 43 (15-74) years. Of these, 14 (43.8%) were AYAs and 18 (56.2%) were older adults. The median OS was 11.0 months in AYAs and 32.0 months in older adults, and the 1 -year OS rates were 42.9% and 66.7%, respectively, with AYAs having a significantly worse prognosis (p = 0.017). AYAs had worse preoperative Karnofsky Performance Status (KPS) than older patients (p = 0.037). Furthermore, AYAs had larger intramedullary tumors on admission (p = 0.027) and a significantly higher frequency of intracranial dissemination during the clinical course (p = 0.048). However, there were no significant differences in the degrees of surgical removal or postoperative radiochemotherapy between groups. The Cox proportional hazards regression model showed that AYAs (HR 3.53, 95% CI 1.17-10.64), intracranial dissemination (HR 4.30, 95% CI 1.29-14.36), and no radiation therapy (HR 57.34, 95% CI 6.73-488.39) were risk factors for mortality for patients of all ages. Worse preoperative KPS did not predict mortality in AYAs but did in older adults. The high incidence of intracranial dissemination may play an important role in the poor prognosis of AYAs, but further studies are needed. CONCLUSIONS The clinical characteristics of AYAs with spinal cord glioblastoma differ from those of older adults. The prognosis of AYAs was clearly worse than that of older adults. The devastating clinical course of spinal glioblastoma in AYAs was in line with those of other cancers in this age group.
C1 [Inoue, Tomoo] Saitama Red Cross Hosp, Dept Neurosurg, Saitama, Saitama, Japan.
   [Endo, Toshiki] Tohoku Med & Pharmaceut Univ, Dept Neurosurg, Sendai, Miyagi, Japan.
   [Muto, Jun] Fujita Hlth Univ, Dept Neurosurg, Nagoya, Aichi, Japan.
   [Umebayashi, Daisuke] Kyoto Prefectural Hosp Med, Dept Neurosurg, Kyoto, Kyoto, Japan.
   [Mitsuhara, Takafumi] Hiroshima Univ, Grad Sch Med, Dept Neurosurg, Hiroshima, Hiroshima, Japan.
   [Shigekawa, Seiji] Ehime Univ, Dept Neurosurg, Matsuyama, Ehime, Japan.
   [Kanematsu, Ryo] Fujieda Heisei Mem Hosp, Spinal Disorders Ctr, Fujieda, Shizuoka, Japan.
   [Iwasaki, Motoyuki] Hokkaido Univ, Grad Sch Med, Dept Neurosurg, Sapporo, Hokkaido, Japan.
   [Takami, Toshihiro] Osaka Med & Pharmaceut Univ, Dept Neurosurg, Osaka, Osaka, Japan.
   [Hida, Kazutoshi] Sapporo Azabu Neurosurg Hosp, Dept Neurosurg, Sapporo, Hokkaido, Japan.
   [Mizuno, Masaki] Mie Univ, Dept Minimum Invas Neurospinal Surg, Tsu, Mie, Japan.
C3 Tohoku Medical & Pharmaceutical University; Fujita Health University;
   Hiroshima University; Ehime University; Hokkaido University; Osaka
   Medical & Pharmaceutical University; Mie University
RP Endo, T (corresponding author), Tohoku Med & Pharmaceut Univ, Fukumuro, Miyagi, Japan.
EM endo@nsg.med.tohoku.ac.jp
RI ; Hijikata, Yasukazu/HTP-2755-2023
OI Muto, Jun/0000-0003-4620-2073; Hijikata, Yasukazu/0000-0001-8619-5977
FU Grants-in-Aid for Scientific Research [21K09140] Funding Source: KAKEN
CR Adams H, 2012, SPINE, V37, pE727, DOI 10.1097/BRS.0b013e31824584c0
   Adams SC, 2021, JNCI CANCER SPECT, V5, DOI 10.1093/jncics/pkaa099
   Aihara K, 2014, NEURO-ONCOLOGY, V16, P140, DOI 10.1093/neuonc/not144
   Alharbi Bashaer, 2022, Surg Neurol Int, V13, P160, DOI [10.25259/sni_135_2022, 10.25259/SNI_135_2022]
   AlMuhaisen G, 2020, NEUROEPIDEMIOLOGY, V54, P326, DOI 10.1159/000505971
   Azad TD, 2018, J NEUROSURG-PEDIATR, V22, P404, DOI 10.3171/2018.4.PEDS17587
   Babu R, 2014, SPINE, V39, P533, DOI 10.1097/BRS.0000000000000190
   Bailey S, 2013, EUR J CANCER, V49, P3856, DOI 10.1016/j.ejca.2013.08.006
   Barr RD, 2016, JAMA PEDIATR, V170, P495, DOI 10.1001/jamapediatrics.2015.4689
   Behmanesh B, 2017, WORLD NEUROSURG, V98, P198, DOI 10.1016/j.wneu.2016.10.075
   Beyer S, 2016, PLOS ONE, V11, DOI 10.1371/journal.pone.0148312
   Bleyer A, 2008, NAT REV CANCER, V8, P288, DOI 10.1038/nrc2349
   Butenschoen VM, 2021, J NEURO-ONCOL, V151, P181, DOI 10.1007/s11060-020-03647-w
   Cheng L, 2020, EUR SPINE J, V29, P3203, DOI 10.1007/s00586-020-06515-3
   Constantini S, 2000, J NEUROSURG, V93, P183, DOI 10.3171/spi.2000.93.2.0183
   Endo T, 2022, NEUROSPINE, V19, P441, DOI 10.14245/ns.2244156.078
   Geiger AM, 2011, J CLIN ONCOL, V29, pE492, DOI 10.1200/JCO.2011.35.5602
   Georgakis MK, 2017, CANCER-AM CANCER SOC, V123, P4458, DOI 10.1002/cncr.30884
   Hernández-Durán S, 2015, J CLIN NEUROSCI, V22, P1877, DOI 10.1016/j.jocn.2015.04.017
   Inoue T, 2018, WORLD NEUROSURG, V110, pE715, DOI 10.1016/j.wneu.2017.11.089
   Janssen SHM, 2021, CANCERS, V13, DOI 10.3390/cancers13194847
   Karaca F, 2014, J Neurol Sci, V31, P218
   Kirchhoff AC, 2012, CANCER-AM CANCER SOC, V118, P5964, DOI 10.1002/cncr.27537
   Konar SK, 2017, J NEUROSURG-PEDIATR, V19, P239, DOI 10.3171/2016.8.PEDS1631
   Konar SK, 2016, WORLD NEUROSURG, V86, P341, DOI 10.1016/j.wneu.2015.08.078
   Luksik AS, 2017, J NEUROSURG-PEDIATR, V19, P711, DOI 10.3171/2017.1.PEDS16528
   Malhotra AK, 2022, NEURO-ONCOL ADV, V4, DOI 10.1093/noajnl/vdac168
   McGirt MJ, 2008, NEUROSURGERY, V63, P55, DOI 10.1227/01.NEU.0000335070.37943.09
   Mosaab A, 2020, SCI REP-UK, V10, DOI 10.1038/s41598-020-65272-x
   Murphy CC, 2021, JNCI-J NATL CANCER I, V113, P1074, DOI 10.1093/jnci/djab006
   Nagoshi N, 2022, SPINAL CORD, V60, P216, DOI 10.1038/s41393-021-00676-8
   Ostrom QT, 2016, NEURO-ONCOLOGY, V18, P1, DOI 10.1093/neuonc/nov297
   Péus D, 2013, BMC MED INFORM DECIS, V13, DOI 10.1186/1472-6947-13-72
   Pollack IF, 2011, NAT REV NEUROL, V7, P495, DOI 10.1038/nrneurol.2011.110
   Ryu SJ, 2016, EUR SPINE J, V25, P4067, DOI 10.1007/s00586-016-4475-7
   Sender L, 2015, NAT REV CLIN ONCOL, V12, P465, DOI 10.1038/nrclinonc.2015.92
   Shibahara I, 2015, MOL CANCER, V14, DOI 10.1186/s12943-015-0307-3
   Stupp R, 2005, NEW ENGL J MED, V352, P987, DOI 10.1056/NEJMoa043330
   von Elm E, 2007, ANN INTERN MED, V147, P573, DOI 10.7326/0003-4819-147-8-200710160-00010
   Wesseling P, 2018, NEUROPATH APPL NEURO, V44, P139, DOI 10.1111/nan.12432
   Wong AP, 2013, J NEURO-ONCOL, V115, P493, DOI 10.1007/s11060-013-1251-y
   Yanamadala V, 2016, J CLIN NEUROSCI, V27, P138, DOI 10.1016/j.jocn.2015.11.011
   Yi S, 2019, NEUROSURGERY, V84, P1072, DOI 10.1093/neuros/nyy150
   Zapotocky M, 2018, PEDIATR BLOOD CANCER, V65, DOI 10.1002/pbc.26861
NR 44
TC 3
Z9 7
U1 1
U2 2
PU AMER ASSOC NEUROLOGICAL SURGEONS
PI ROLLING MEADOWS
PA 5550 MEADOWBROOK DRIVE, ROLLING MEADOWS, IL 60008 USA
SN 1547-5654
EI 1547-5646
J9 J NEUROSURG-SPINE
JI J. Neurosurg.-Spine
PD FEB
PY 2024
VL 40
IS 2
BP 196
EP 205
DI 10.3171/2023.9.SPINE23642
PG 10
WC Clinical Neurology; Surgery
WE Science Citation Index Expanded (SCI-EXPANDED)
SC Neurosciences & Neurology; Surgery
GA HF5A6
UT WOS:001158079300012
PM 37976504
DA 2025-08-21
ER

PT J
AU Robinson, SD
   Hooper, C
   Maccoll, J
   Ryan, K
   Ajah, H
   Williams, ST
   Aktar, NJ
   Lathangue, H
   Carter, T
   Conkey, D
   Rayner, L
   Theodoulou, M
   Kalra, B
   Fullagar, A
   Sen, R
   Durage, PTT
   Edlmann, E
   Winfield, K
   Hill, T
   Macarthur, R
   Cavalli, C
   Williams, A
   Norris, T
   Aghadiuno, T
   Lavelle, G
   Kingdon, S
   Yogalingham, K
   Stewart, G
   Lau, SE
   Kahan, J
   Walsh, L
   Mazarakis, N
   Giamas, G
   Chandy, E
   Critchley, G
AF Robinson, S. D.
   Hooper, C.
   Maccoll, J.
   Ryan, K.
   Ajah, H.
   Williams, S. T.
   Aktar, N. J.
   Lathangue, H.
   Carter, T.
   Conkey, D.
   Rayner, L.
   Theodoulou, M.
   Kalra, B.
   Fullagar, A.
   Sen, R.
   Durage, P. T. T.
   Edlmann, E.
   Winfield, K.
   Hill, T.
   Macarthur, R.
   Cavalli, C.
   Williams, A.
   Norris, T.
   Aghadiuno, T.
   Lavelle, G.
   Kingdon, S.
   Yogalingham, K.
   Stewart, G.
   Lau, S. E.
   Kahan, J.
   Walsh, L.
   Mazarakis, N.
   Giamas, G.
   Chandy, E.
   Critchley, G.
CA Histo Mol Collaborative
TI GLIOBLASTOMA IN OLDER ADULTS, A NEED FOR BOLDER TREATMENT IN SELECTED
   PATIENTS?
SO NEURO-ONCOLOGY
LA English
DT Meeting Abstract
CT 19th Meeting of the European-Association-of-Neuro-Oncology (EANO)
CY OCT 17-20, 2024
CL Glasgow, ENGLAND
SP European Assoc Neuro Oncol
C1 [Robinson, S. D.; Chandy, E.] Sussex Canc Ctr, Brighton, England.
   [Robinson, S. D.; Giamas, G.] Univ Sussex, Brighton, England.
   [Hooper, C.] Leeds Teaching Hosp NHS Trust, Leeds, England.
   [Maccoll, J.] Clatterbridge Canc Ctr NHS Fdn Trust, Liverpool, England.
   [Ryan, K.] Maidstone & Tunbridge Wells NHS Trust, Maidstone, England.
   [Ajah, H.] Univ Coll London Hosp NHS Fdn Trust, London, England.
   [Williams, S. T.] Weston Pk Canc Ctr, Sheffield, England.
   [Williams, S. T.] Univ Sheffield, Sheffield, England.
   [Aktar, N. J.] Hull Univ Teaching Hosp NHS Trust, Kingston Upon Hull, England.
   [Lathangue, H.] Brighton & Sussex Med Sch, Brighton, England.
   [Carter, T.] Mt Vernon Canc Ctr, Northwood, England.
   [Conkey, D.] Belfast Hlth & Social Care Trust, Belfast, North Ireland.
   [Rayner, L.] Somerset NHS Fdn Trust, Yeovil, England.
   [Theodoulou, M.] Christie NHS Fdn Trust, Manchester, England.
   [Kalra, B.] Royal Marsden Hosp, London, England.
   [Fullagar, A.] Univ Hosp North Midlands NHS Trust, Stoke, England.
   [Sen, R.] Cambridge Univ Hosp NHS Fdn Trust, Cambridge, England.
   [Durage, P. T. T.] Gloucestershire Hosp NHS Fdn Trust, Cheltenham, England.
   [Edlmann, E.] Univ Hosp Plymouth NHS Trust, Plymouth, England.
   [Winfield, K.] Univ Hosp Derby & Burton NHS Fdn Trust, Derby, England.
   [Hill, T.] Barts Hlth NHS Trust, London, England.
   [Macarthur, R.] St Lukes Canc Ctr, Guildford, England.
   [Cavalli, C.] Imperial Coll Healthcare NHS Trust, London, England.
   [Williams, A.] NHS Grampian, Aberdeen, Scotland.
   [Norris, T.] Torbay & South Devon NHS Fdn Trust, Torquay, England.
   [Aghadiuno, T.] Velindre Hosp, Cardiff, Wales.
   [Lavelle, G.] St Lukes Radiat Oncol Network, Dublin, Ireland.
   [Kingdon, S.] Royal Devon & Exeter Hosp, Exeter, England.
   [Yogalingham, K.] South Tees Hosp NHS Fdn Trust, Middlesbrough, England.
   [Stewart, G.] Royal Cornwall Hosp NHS Trust, Truro, England.
   [Lau, S. E.] NHS Tayside, Dundee, Scotland.
   [Kahan, J.] Swansea Bay Univ Hlth Board, Swansea, Wales.
   [Walsh, L.] United Lincolnshire Hosp NHS Trust, Lincoln, England.
   [Mazarakis, N.] Univ Hosp Sussex NHS Fdn Trust, Brighton, England.
   [Critchley, G.] Univ Otago, Dunedin, New Zealand.
C3 University of Sussex; University of Leeds; University College London
   Hospitals NHS Foundation Trust; University of London; University College
   London; University of Sheffield; University of Brighton; University of
   Sussex; Mount Vernon Cancer Centre; Christie NHS Foundation Trust; Royal
   Marsden NHS Foundation Trust; University of Cambridge; Gloucestershire
   Hospitals NHS Foundation Trust; Barts Health NHS Trust; Imperial College
   London; Velindre Cancer Centre; University of Exeter; Royal Cornwall
   Hospital; University of Otago
NR 0
TC 0
Z9 0
U1 0
U2 0
PU OXFORD UNIV PRESS INC
PI CARY
PA JOURNALS DEPT, 2001 EVANS RD, CARY, NC 27513 USA
SN 1522-8517
EI 1523-5866
J9 NEURO-ONCOLOGY
JI Neuro-Oncology
PD OCT 17
PY 2024
VL 26
SU _5
SI SI
DI 10.1093/neuonc/noae144.339
PG 1
WC Oncology; Clinical Neurology
WE Science Citation Index Expanded (SCI-EXPANDED); Conference Proceedings Citation Index - Science (CPCI-S)
SC Oncology; Neurosciences & Neurology
GA J9W8A
UT WOS:001340502000340
DA 2025-08-21
ER

PT J
AU Podlesek, D
   Geiger, K
   Hendry, DJ
   Schackert, G
   Krex, D
AF Podlesek, D.
   Geiger, K.
   Hendry, D. J.
   Schackert, G.
   Krex, D.
TI Rosette-forming glioneuronal tumor of the fourth ventricle in an elderly
   patient
SO JOURNAL OF NEURO-ONCOLOGY
LA English
DT Article
DE Rosette-forming glioneuronal tumor; Posterior fossa; Elderly patients
AB Rosette-forming glioneuronal tumor of the fourth ventricle (RGNT) is a rare condition, which previously has been described predominantly in middle-aged patients. There is limited experience with this kind of tumor in the elderly. Clinical, neuroimaging, and histological features of an example in a 70-year-old male who presented initially with vertigo are detailed and compared with published cases. Neuroimaging studies demonstrated a 4-cm cystic lesion in posterior fossa containing a 1-cm contrast-enhancing nodule on its lateral margin. The lesion was confined to the fourth ventricle and initially thought to be a hemangioblastoma until angiography clarified the minimal tumor vascularization. Gross total resection was achieved. Pathological examination showed a rosette-forming low grade tumor with a cell proliferation rate of 2% being consistent with RGNT. The postoperative course was uneventful and clinical symptoms resolved completely. There was no tumor recurrence after 2 years follow-up. We confirm that the rare and only recently characterized tumor entity of RGNT can also be found in elderly patients; furthermore, it can be associated with a benign course. The main differential diagnosis of RGNT resulting from CNS-imaging modalities in elderly patients are pilocytic astrocytoma and hemangioblastoma of the posterior fossa, which after metastasis are the most common primary adult intra-axial posterior fossa tumors. Therefore, a subtle preoperative radiological diagnosis is warranted and surgery should be performed by experienced hands to avoid neurological deterioration.
C1 [Podlesek, D.; Schackert, G.; Krex, D.] Carl Gustav Carus Univ Hosp, Dept Neurosurg, D-01307 Dresden, Germany.
   [Geiger, K.] Carl Gustav Carus Univ Hosp, Inst Pathol, Dept Neuropathol, D-01307 Dresden, Germany.
   [Hendry, D. J.] Highlands Hlth Ctr, Nerang, Qld, Australia.
C3 Technische Universitat Dresden; Carl Gustav Carus University Hospital;
   Technische Universitat Dresden; Carl Gustav Carus University Hospital
RP Krex, D (corresponding author), Carl Gustav Carus Univ Hosp, Dept Neurosurg, Fetscherstr 74, D-01307 Dresden, Germany.
EM Dietmar.Krex@uniklinikum-dresden.de
RI Podlesek, D/O-5236-2019; Krex, Dietmar/E-6833-2014
CR Anan M, 2009, HUM PATHOL, V40, P898, DOI 10.1016/j.humpath.2008.11.010
   Dubey A, 2009, SURG NEUROL, V72, P369, DOI 10.1016/j.surneu.2009.04.001
   Joseph V, 2009, NEUROPATHOLOGY, V29, P309, DOI 10.1111/j.1440-1789.2008.00953.x
   Komori T, 2002, AM J SURG PATHOL, V26, P582, DOI 10.1097/00000478-200205000-00004
   KUCHELMEISTER K, 1995, ACTA NEUROPATHOL, V89, P385
   Li YM, 2009, J INT MED RES, V37, P958, DOI 10.1177/147323000903700342
   Louis DN, 2007, ACTA NEUROPATHOL, V114, P547, DOI 10.1007/s00401-007-0278-6
   Lu JQ, 2009, NEUROSURGERY, V64, P1193, DOI 10.1227/01.NEU.0000345640.40566.48
   Marhold F, 2008, J NEURO-ONCOL, V90, P301, DOI 10.1007/s11060-008-9661-y
   Sharp J, 2009, NEUROSCI LETT, V456, P107, DOI 10.1016/j.neulet.2008.04.106
   Surawicz T S, 1999, Neuro Oncol, V1, P14, DOI 10.1093/neuonc/1.1.14
NR 11
TC 19
Z9 21
U1 0
U2 3
PU SPRINGER
PI NEW YORK
PA ONE NEW YORK PLAZA, SUITE 4600, NEW YORK, NY, UNITED STATES
SN 0167-594X
EI 1573-7373
J9 J NEURO-ONCOL
JI J. Neuro-Oncol.
PD JUL
PY 2011
VL 103
IS 3
BP 727
EP 731
DI 10.1007/s11060-010-0408-1
PG 5
WC Oncology; Clinical Neurology
WE Science Citation Index Expanded (SCI-EXPANDED)
SC Oncology; Neurosciences & Neurology
GA 778KQ
UT WOS:000291703000039
PM 20865299
DA 2025-08-21
ER

PT J
AU Floro, S
   Belvedere, D
   Rosci, C
   Secchi, M
   Casellato, C
   Oggioni, G
   Gambini, C
   Campiglio, L
   Zardoni, M
   Altavilla, R
   Bianchi, F
   D'Arrigo, A
   Bartesaghi, F
   Egidi, M
   Uggetti, C
   Giaccone, G
   Marucci, G
   Mastronuzzi, A
   Vinci, M
   Priori, A
AF Floro, S.
   Belvedere, D.
   Rosci, C.
   Secchi, M.
   Casellato, C.
   Oggioni, G.
   Gambini, C.
   Campiglio, L.
   Zardoni, M.
   Altavilla, R.
   Bianchi, F.
   D'Arrigo, A.
   Bartesaghi, F.
   Egidi, M.
   Uggetti, C.
   Giaccone, G.
   Marucci, G.
   Mastronuzzi, A.
   Vinci, M.
   Priori, A.
TI An atypical presentation of diffuse midline pontine glioma in a middle
   age patient: Case report
SO JOURNAL OF CLINICAL NEUROSCIENCE
LA English
DT Article
AB Introduction: Diffuse midline glioma is a newly WHO defined entity (grade IV) (Louis et al., 2016) which includes diffuse intrinsic pontine glioma (DIPG) reported in pediatric population and, occasionally, in young adults.
   Here, we present a detailed description of an atypical case of diffuse midline glioma in a 53 years old woman.
   Case report: A caucasian woman aged 53 from Ukraine, was referred to another neurological department complaining of 3 months history of progressive postural instability and gait impairment with frequent falling. Magnetic resonance demonstrated two brainstem lesions, hyperintense in FLAIR with "patchy" peripheral enhancement, leptomeningeal and cranial nerves enhancement. CSF was normal. Due to positive antinuclear antibodies test (ANA 1:360), intravenous steroid treatment was administered and reported to initially improve the patient condition. However, the following weeks the lady worsened. Imaging features were unchanged. Because quantiferon test resulted positive, MRI-Spectroscopy showed an inflammatory pattern and MRI perfusion study and brain FDG-PET, were normal, tubercolar granulomatous hypothesis was initially favored. Antitubercular therapy with isoniazid, pyrazinamide, ethambutol and rifampicin was started without any clinical improvement. Hence, the biopsy was proposed. The procedure revealed a diffuse midline pontine glioma. Considering the advanced stage of the disease, radiotherapy was not indicated. Patient died after eight months from the onset of neurological disturbances.
   Conclusion: Our case shows that diffuse midline glioma is a CNS tumor not limited to young population but occurring also in middle aged patients with an insidious pattern. We therefore recommend to perform biopsy at very early stages in patients with atypical brainstem lesions. (C) 2019 Published by Elsevier Ltd.
C1 [Floro, S.; Belvedere, D.; Rosci, C.; Secchi, M.; Casellato, C.; Oggioni, G.; Gambini, C.; Campiglio, L.; Zardoni, M.; Altavilla, R.; Bianchi, F.; D'Arrigo, A.; Bartesaghi, F.; Priori, A.] Univ Milan, Med Sch, Dept Hlth Sci, Aldo Ravelli Ctr, Milan, Italy.
   [Floro, S.; Belvedere, D.; Rosci, C.; Secchi, M.; Casellato, C.; Oggioni, G.; Gambini, C.; Campiglio, L.; Zardoni, M.; Altavilla, R.; Bianchi, F.; D'Arrigo, A.; Bartesaghi, F.; Priori, A.] San Paolo Univ Hosp, ASST Santi Paolo & Carlo Milano, Milan, Italy.
   [Egidi, M.] San Carlo Hosp, Neurosurg Unit, ASST Santi Paolo & Carlo, Milan, Italy.
   [Uggetti, C.] San Carlo Hosp, Neuroradiol Unit, ASST Santi Paolo & Carlo, Milan, Italy.
   [Giaccone, G.; Marucci, G.] Fdn IRCCS Ist Neurol Carlo Besta, Neuropathol Unit, Milan, Italy.
   [Mastronuzzi, A.; Vinci, M.] Bambino Gesu Childrens Hosp IRCSS, Dept Onco Hematol Cell & Gene Therapy, Rome, Italy.
C3 University of Milan; San Carlo Borromeo Hospital; San Carlo Borromeo
   Hospital; Fondazione IRCCS Istituto Neurologico Carlo Besta; IRCCS
   Bambino Gesu
RP Priori, A (corresponding author), Univ Milan, Clin Neurol 3, Osped San Paolo, Via Antonio di Rudini 8, I-20100 Milan, Italy.
EM alberto.priori@unimi.it
RI Vinci, Maria/AAI-1092-2019; MASTRONUZZI, ANGELA/K-7875-2016;
   Mastronuzzi, Angela/K-7875-2016; Vinci, Maria/AAI-1891-2019; Priori,
   Alberto/K-9603-2016; Marucci, Gianluca/F-1426-2019; giaccone,
   giorgio/AAB-9978-2019; Bianchi, Federico/JZT-6891-2024
OI Vinci, Maria/0000-0002-7952-6771; Mastronuzzi,
   Angela/0000-0002-4408-2373; D'Arrigo, Andrea Maria/0000-0002-2461-1477;
   Priori, Alberto/0000-0002-1549-3851; Marucci,
   Gianluca/0000-0003-4508-3359; giaccone, giorgio/0000-0002-4803-0802; 
CR [Anonymous], ACTA NEUROPATHOL COM
   [Anonymous], FRONT ONCOL
   Broniscer A, 2004, ONCOLOGIST, V9, P197, DOI 10.1634/theoncologist.9-2-197
   Guillamo JS, 2001, BRAIN, V124, P2528, DOI 10.1093/brain/124.12.2528
   Kim I, 2017, PROCEEDINGS OF THE 12TH INTERNATIONAL JOINT CONFERENCE ON COMPUTER VISION, IMAGING AND COMPUTER GRAPHICS THEORY AND APPLICATIONS (VISIGRAPP 2017), VOL 4, P77, DOI 10.5220/0006132400770088
   Kleinschmidt-DeMasters BK, 2018, CLIN NEUROPATHOL, V37, P53, DOI 10.5414/NP301085
   Louis DN, 2016, ACTA NEUROPATHOL, V131, P803, DOI 10.1007/s00401-016-1545-1
   Schwartzentruber J, 2012, NATURE, V482, P226, DOI [10.1038/nature10833, 10.1007/s13311-012-0137-6]
   Solomon DA, 2016, BRAIN PATHOL, V26, P569, DOI 10.1111/bpa.12336
   Wu G, 2012, NAT GENET, V44, P251, DOI 10.1038/ng.1102
NR 10
TC 1
Z9 1
U1 0
U2 1
PU ELSEVIER SCI LTD
PI OXFORD
PA THE BOULEVARD, LANGFORD LANE, KIDLINGTON, OXFORD OX5 1GB, OXON, ENGLAND
SN 0967-5868
EI 1532-2653
J9 J CLIN NEUROSCI
JI J. Clin. Neurosci.
PD JAN
PY 2020
VL 71
BP 293
EP 295
DI 10.1016/j.jocn.2019.08.096
PG 3
WC Clinical Neurology; Neurosciences
WE Science Citation Index Expanded (SCI-EXPANDED)
SC Neurosciences & Neurology
GA KO3JN
UT WOS:000515444800054
PM 31548089
DA 2025-08-21
ER

PT J
AU Hultman, M
   Babcock, A
   Anna, L
   Trusheim, J
   Bruns, P
   Banerji, N
AF Hultman, Meghan
   Babcock, Anna
   Anna, Lintelmann
   Trusheim, John
   Bruns, Patricia
   Banerji, Nilanjana
TI CARE PATTERNS AND TREATMENT EFFICACY: A CLINICAL SERIES OF PRIMARY
   GLIOBLASTOMA WITH AN EMPHASIS ON OLDER ADULTS
SO NEURO-ONCOLOGY
LA English
DT Meeting Abstract
CT 23rd Annual Scientific Meeting and Education Day of the
   Society-for-Neuro-Oncology (SNO) / 3rd CNS Anticancer Drug Discovery and
   Development Conference
CY NOV 14-18, 2018
CL New Orleans, LA
SP Soc Neuro Oncol, CNS, SPARC
C1 [Hultman, Meghan; Babcock, Anna; Anna, Lintelmann; Trusheim, John; Bruns, Patricia; Banerji, Nilanjana] Allina Hlth, Minneapolis, MN USA.
C3 Allina Health System
NR 0
TC 0
Z9 0
U1 0
U2 0
PU OXFORD UNIV PRESS INC
PI CARY
PA JOURNALS DEPT, 2001 EVANS RD, CARY, NC 27513 USA
SN 1522-8517
EI 1523-5866
J9 NEURO-ONCOLOGY
JI Neuro-Oncology
PD NOV
PY 2018
VL 20
SU 6
MA HOUT-31
BP 120
EP 120
PG 1
WC Oncology; Clinical Neurology
WE Science Citation Index Expanded (SCI-EXPANDED); Conference Proceedings Citation Index - Science (CPCI-S)
SC Oncology; Neurosciences & Neurology
GA HO1DT
UT WOS:000460646300501
DA 2025-08-21
ER

PT J
AU Youland, R
   Schomas, D
   Brown, P
   Buckner, J
   Giannini, C
   Parney, I
   Laack, N
AF Youland, R.
   Schomas, D.
   Brown, P.
   Buckner, J.
   Giannini, C.
   Parney, I.
   Laack, N.
TI Low-grade gliomas in older adults: treatment patterns and outcomes over
   the past fifty years
SO RADIOTHERAPY AND ONCOLOGY
LA English
DT Meeting Abstract
C1 [Youland, R.; Laack, N.] Mayo Clin, Radiat Oncol, Rochester, MN USA.
   [Schomas, D.] St Lukes Canc Inst, Radiat Oncol, Kansas City, MO USA.
   [Brown, P.] Univ Texas MD Anderson Canc Ctr, Radiat Oncol, Houston, TX 77030 USA.
   [Buckner, J.] Mayo Clin, Med Oncol, Rochester, MN USA.
   [Giannini, C.] Mayo Clin, Pathol, Rochester, MN USA.
   [Parney, I.] Mayo Clin, Neurosurg, Rochester, MN USA.
C3 Mayo Clinic; University of Texas System; UTMD Anderson Cancer Center;
   Mayo Clinic; Mayo Clinic; Mayo Clinic
RI Giannini, Caterina/AAB-7551-2022; Parney, Ian/LFS-2495-2024
NR 0
TC 0
Z9 0
U1 0
U2 0
PU ELSEVIER IRELAND LTD
PI CLARE
PA ELSEVIER HOUSE, BROOKVALE PLAZA, EAST PARK SHANNON, CO, CLARE, 00000,
   IRELAND
SN 0167-8140
EI 1879-0887
J9 RADIOTHER ONCOL
JI Radiother. Oncol.
PD APR
PY 2015
VL 115
SU 1
MA PO-0762
BP S378
EP S378
PG 1
WC Oncology; Radiology, Nuclear Medicine & Medical Imaging
WE Science Citation Index Expanded (SCI-EXPANDED)
SC Oncology; Radiology, Nuclear Medicine & Medical Imaging
GA VK3YN
UT WOS:000688178300747
OA hybrid
DA 2025-08-21
ER

PT J
AU Kishore, K
   Beniwal, M
   Rao, S
   Rao, KVLN
   Vazhayil, V
   Srinivas, D
   Somanna, S
AF Kishore, Kislay
   Beniwal, Manish
   Rao, Shilpa
   Rao, K. V. L. Narasinga
   Vazhayil, Vikas
   Srinivas, Dwarakanath
   Somanna, Sampath
TI Abscess within a Glioblastoma: Mimicking a Matryoshka Doll
SO WORLD NEUROSURGERY
LA English
DT Article
DE Abscess; Glioblastoma multiforme; Infection; Intratumoral abscess
ID INVASIVE PITUITARY-ADENOMA; OF-THE-LITERATURE; INTRATUMORAL ABSCESS;
   BRAIN-ABSCESS; SALMONELLA-ENTERITIDIS; METASTASIS; MULTIFORME;
   ASTROCYTOMA; MENINGIOMA; TUMORS
AB BACKGROUND: Abscess coexisting within a brain tumor is rare. Case reports in the literature primarily consist of sellar pathology and parenchymal lesions, including meningioma, glioma, and metastases. We report a case of glioblastoma with an intratumoral abscess in a middle-aged patient with no prior invasive procedure or systemic focus of infection.
   CASE DESCRIPTION: A 45-year-old woman presented with new-onset generalized seizures and rapidly progressive left hemiparesis. Imaging showed a right frontal necrotic lesion with a peripherally enhancing wall and solid component posteriorly. There was no diffusion restriction within the lesion. She was afebrile, and there was no systemic focus of infection. With provisional diagnosis of malignant glioma, she underwent surgical resection of the lesion. A differential diagnosis of abscess was considered preoperatively because of the rapid increase in size of the lesion. At surgery, there was a pus-filled cavity with a few areas of grayish, soft, flimsy wall and thrombosed veins. This raised a strong suspicion of a coexisting abscess within a malignant glioma, which was confirmed by histopathologic and microbiologic examination.
   CONCLUSIONS: It is important for neurosurgeons to be aware of this rare entity. The treatment protocol remains controversial and is primarily guided by expert opinion. It is important to aggressively treat the patient with antibiotics followed by adjuvant therapy for malignancy. The timing and administration of adjuvant therapy are unclear. We suggest a delay of chemotherapy until at least 4 weeks of therapy with sensitive antibiotics.
C1 [Kishore, Kislay; Beniwal, Manish; Rao, Shilpa; Rao, K. V. L. Narasinga; Vazhayil, Vikas; Srinivas, Dwarakanath; Somanna, Sampath] Natl Inst Mental Hlth & Neurosci, Dept Neurosurg, Bangalore, Karnataka, India.
C3 National Institute of Mental Health & Neurosciences - India
RP Beniwal, M (corresponding author), Natl Inst Mental Hlth & Neurosci, Dept Neurosurg, Bangalore, Karnataka, India.
EM beniwal.m@gmail.com
RI Vazhayil, Vikas/AEB-1368-2022; Kishore, Kislay/KYR-2777-2024; darmula,
   srinivas/AAW-1010-2020; beniwal, manish/Q-1469-2016
OI Kishore, Kislay/0000-0001-5754-9270
CR Bansal S, 2001, NEUROL INDIA, V49, P91
   Campenni A, 2015, KAOHSIUNG J MED SCI, V31, P377, DOI 10.1016/j.kjms.2015.03.003
   Chang SC, 2002, CLIN IMAG, V26, P227, DOI 10.1016/S0899-7071(02)00436-9
   Eisenberg MB, 1998, J NEUROSURG, V88, P895, DOI 10.3171/jns.1998.88.5.0895
   Goto Y, 2015, INT J SURG CASE REP, V10, P59, DOI 10.1016/j.ijscr.2015.03.012
   HAMMANN HD, 1956, J NEUROSURG, V13, P208, DOI 10.3171/jns.1956.13.2.0208
   Hatiboglu MA, 2006, J CLIN NEUROSCI, V13, P774, DOI 10.1016/j.jocn.2005.11.031
   Ichikawa Masaharu, 1992, Neurologia Medico-Chirurgica, V32, P829, DOI 10.2176/nmc.32.829
   Jadhav RN, 1998, NEUROSURGERY, V43, P616, DOI 10.1097/00006123-199809000-00124
   Jaiswal AK, 2004, J CLIN NEUROSCI, V11, P533, DOI 10.1016/j.jocn.2003.07.010
   Jho DH, 2011, WORLD NEUROSURG, V75, P126, DOI 10.1016/j.wneu.2010.09.014
   Kalita O, 2008, J NEURO-ONCOL, V88, P221, DOI 10.1007/s11060-008-9557-x
   Kim YJ, 1998, AM J ROENTGENOL, V171, P1487, DOI 10.2214/ajr.171.6.9843275
   Kovacic S, 2004, WIEN KLIN WOCHENSCHR, V116, P60
   Kroppenstedt SN, 2001, J NEUROSURG, V94, P335, DOI 10.3171/jns.2001.94.2.0335
   Lind Christopher R P, 2005, Neurosurgery, V57, pE814
   MENDES M, 1980, J NEUROSURG, V52, P772, DOI 10.3171/jns.1980.52.6.0772
   Mishra AM, 2004, J COMPUT ASSIST TOMO, V28, P540, DOI 10.1097/00004728-200407000-00017
   Mohindra S, 2004, BRIT J NEUROSURG, V18, P556, DOI 10.1080/02688690400012624
   Moiyadi A, 2010, J NEUROSURG, V112, P474, DOI 10.3171/2009.6.JNS09829
   Nassar SI, 1997, SURG NEUROL, V47, P484, DOI 10.1016/S0090-3019(96)00146-2
   NELSON PB, 1983, NEUROSURGERY, V12, P331, DOI 10.1227/00006123-198303000-00016
   Ng WP, 1996, CAN J NEUROL SCI, V23, P300
   NOGUERADO A, 1987, J INFECTION, V15, P61, DOI 10.1016/S0163-4453(87)91476-9
   OBRADOR S, 1972, J NEUROSURG, V36, P785, DOI 10.3171/jns.1972.36.6.0785
   RODRIGUEZ RE, 1986, REV INFECT DIS, V8, P31
   Sarria JC, 2000, CLIN NEUROL NEUROSUR, V102, P236, DOI 10.1016/S0303-8467(00)00099-8
   SHARMA S, 1986, Indian Journal of Medical Sciences, V40, P233
   Shimomura Tsuyoshi, 1994, Neurologia Medico-Chirurgica, V34, P440, DOI 10.2176/nmc.34.440
   Singh S, 2013, Arch Int Surg, V3, P66, DOI [10.4103/2278-9596.117138, DOI 10.4103/2278-9596.117138]
   Tsai TH, 2008, KAOHSIUNG J MED SCI, V24, P262, DOI 10.1016/S1607-551X(08)70151-7
   Tsugu A, 2012, NEUROL MED-CHIR, V52, P99, DOI 10.2176/nmc.52.99
   WHALLEY N, 1952, J NEUROL NEUROSUR PS, V15, P66, DOI 10.1136/jnnp.15.1.66
   Yeates KE, 2003, CLIN NEUROL NEUROSUR, V105, P128, DOI 10.1016/S0303-8467(02)00126-9
   Young JP, 2005, SURG NEUROL, V63, P584, DOI 10.1016/j.surneu.2004.07.044
   ZORUB DS, 1979, NEUROSURGERY, V5, P718, DOI 10.1227/00006123-197912000-00014
NR 36
TC 3
Z9 4
U1 0
U2 3
PU ELSEVIER SCIENCE INC
PI NEW YORK
PA 360 PARK AVE SOUTH, NEW YORK, NY 10010-1710 USA
SN 1878-8750
EI 1878-8769
J9 WORLD NEUROSURG
JI World Neurosurg.
PD MAY
PY 2018
VL 113
BP 146
EP 152
DI 10.1016/j.wneu.2018.02.036
PG 7
WC Clinical Neurology; Surgery
WE Science Citation Index Expanded (SCI-EXPANDED)
SC Neurosciences & Neurology; Surgery
GA GG8JD
UT WOS:000432942700120
PM 29454130
DA 2025-08-21
ER

PT J
AU Zhai, LJ
   Bell, A
   Asimakidou, E
   Lauing, K
   Kim, M
   Bommi, P
   Barton, K
   Borys, E
   Anderson, D
   Prabhu, V
   Walunas, T
   Schiltz, WG
   Allen, J
   McCusker, R
   Thakkar, J
   Lukas, R
   Wainwright, D
AF Zhai, Lijie
   Bell, April
   Asimakidou, Evridiki
   Lauing, Kristen
   Kim, Miri
   Bommi, Prashant
   Barton, Kevin
   Borys, Ewa
   Anderson, Douglas
   Prabhu, Vikram
   Walunas, Theresa
   Schiltz, Gary
   Allen, Jacob
   McCusker, Robert
   Thakkar, Jigisha
   Lukas, Rimas
   Wainwright, Derek
TI NON-TUMOR CELL IDO1 NON-ENZYMATICALLY DECREASES RT + PD-1 MAB TREATMENT
   EFFICACY IN OLDER ADULTS WITH GLIOBLASTOMA
SO NEURO-ONCOLOGY
LA English
DT Meeting Abstract
CT 28th Annual Scientific Meeting of the Society-for-Neuro-Oncology (SNO)
CY NOV 15-19, 2023
CL Vancouver, CANADA
SP Soc Neuro Oncol
C1 [Zhai, Lijie; Lauing, Kristen; Barton, Kevin; Borys, Ewa; Prabhu, Vikram] Loyola Univ, Stritch Sch Med, Maywood, IL USA.
   [Bell, April] Northwestern Univ, Chicago, IL 60611 USA.
   [Asimakidou, Evridiki; Kim, Miri; Thakkar, Jigisha; Wainwright, Derek] Loyola Univ, Stritch Sch Med, Maywood, IL USA.
   [Bommi, Prashant] Loyola Univ, Med Ctr, Maywood, IL 60153 USA.
   [Anderson, Douglas] Loyola Univ Chicago, Maywood, IL USA.
   [Schiltz, Gary] Northwestern Univ, Evanston, IL 60201 USA.
   [Allen, Jacob; McCusker, Robert] Univ Illinois, Urbana, IL USA.
   [Lukas, Rimas] Northwestern Univ, Dept Neurol, Chicago, IL USA.
C3 Loyola University Chicago; Northwestern University; Loyola University
   Chicago; Loyola University Chicago; Loyola University Chicago;
   Northwestern University; University of Illinois System; University of
   Illinois Urbana-Champaign; Northwestern University
RI Bommi, Prashant/I-3514-2019; Lukas, Rimas/JZD-3282-2024; Bell,
   April/NKO-8087-2025
NR 0
TC 0
Z9 0
U1 0
U2 0
PU OXFORD UNIV PRESS INC
PI CARY
PA JOURNALS DEPT, 2001 EVANS RD, CARY, NC 27513 USA
SN 1522-8517
EI 1523-5866
J9 NEURO-ONCOLOGY
JI Neuro-Oncology
PD NOV
PY 2023
VL 25
SU 5
MA IMMU-27
AR NOAD179.0559
PG 2
WC Oncology; Clinical Neurology
WE Science Citation Index Expanded (SCI-EXPANDED); Conference Proceedings Citation Index - Science (CPCI-S)
SC Oncology; Neurosciences & Neurology
GA Z9MI7
UT WOS:001115245400560
DA 2025-08-21
ER

PT J
AU Iwamoto, FM
   Panageas, KS
   Elkin, EB
   Liu, YH
   Abrey, LE
AF Iwamoto, Fabio M.
   Panageas, Katherine S.
   Elkin, Elena B.
   Liu, Yihai
   Abrey, Lauren E.
TI Patterns of care of older adults with glioblastoma (GBM)
SO NEUROLOGY
LA English
DT Meeting Abstract
CT 60th Annual Meeting of the American-Academy-of-Neurology
CY APR 12-19, 2008
CL Chicago, IL
SP Amer Acad Neurol
RI iwamoto, fabio/KJX-6609-2024
NR 0
TC 0
Z9 0
U1 0
U2 0
PU LIPPINCOTT WILLIAMS & WILKINS
PI PHILADELPHIA
PA TWO COMMERCE SQ, 2001 MARKET ST, PHILADELPHIA, PA 19103 USA
SN 0028-3878
EI 1526-632X
J9 NEUROLOGY
JI Neurology
PD MAR 11
PY 2008
VL 70
IS 11
SU 1
BP A111
EP A111
PG 1
WC Clinical Neurology
WE Science Citation Index Expanded (SCI-EXPANDED); Conference Proceedings Citation Index - Science (CPCI-S)
SC Neurosciences & Neurology
GA 319XB
UT WOS:000257197200456
DA 2025-08-21
ER

PT J
AU Yuen, C
   Bao, SL
   Kong, XT
   Terry, M
   Pekmezci, M
AF Yuen, Carlen
   Bao, Silin
   Kong, Xiao-Tang
   Terry, Merryl
   Pekmezci, Melike
TI A HIGH-GRADE GLIOMA, NOT ELSEWHERE CLASSIFIED IN AN OLDER ADULT WITH
   DISCORDANT GENETIC AND EPIGENETIC ANALYSES
SO NEURO-ONCOLOGY
LA English
DT Meeting Abstract
CT 29th Annual Meeting and Education Day of the Society-for-Neuro-Oncology
   (SNO)
CY NOV 21-24, 2024
CL Houston, TX
SP Soc Neuro Oncol
C1 [Yuen, Carlen; Kong, Xiao-Tang] Univ Calif Irvine, Irvine, CA USA.
   [Bao, Silin] Community Reg Med Ctr, Fresno, CA USA.
   [Terry, Merryl; Pekmezci, Melike] Univ Calif San Francisco, San Francisco, CA USA.
C3 University of California System; University of California Irvine;
   University of California System; University of California San Francisco
NR 0
TC 0
Z9 0
U1 0
U2 0
PU OXFORD UNIV PRESS INC
PI CARY
PA JOURNALS DEPT, 2001 EVANS RD, CARY, NC 27513 USA
SN 1522-8517
EI 1523-5866
J9 NEURO-ONCOLOGY
JI Neuro-Oncology
PD NOV 11
PY 2024
VL 26
SU _8
SI SI
MA BIOM-02
DI 10.1093/neuonc/noae165.0075
PG 1
WC Oncology; Clinical Neurology
WE Science Citation Index Expanded (SCI-EXPANDED); Conference Proceedings Citation Index - Science (CPCI-S)
SC Oncology; Neurosciences & Neurology
GA N2G5B
UT WOS:001362582300008
DA 2025-08-21
ER

PT J
AU Wu, SA
   Li, XW
   Hong, F
   Chen, Q
   Yu, YY
   Guo, SH
   Xie, YY
   Xiao, NA
   Kong, XW
   Mo, W
   Wang, ZX
   Chen, SX
   Zeng, F
AF Wu, Songang
   Li, Xuewen
   Hong, Fan
   Chen, Qiang
   Yu, Yingying
   Guo, Shuanghui
   Xie, Yuanyuan
   Xiao, Naian
   Kong, Xuwen
   Mo, Wei
   Wang, Zhanxiang
   Chen, Shaoxuan
   Zeng, Feng
TI Integrative analysis of single-cell transcriptomics reveals
   age-associated immune landscape of glioblastoma
SO FRONTIERS IN IMMUNOLOGY
LA English
DT Article
DE age; tumor heterogeneity; single-cell RNA sequencing (scRNA-seq); immune
   microenvironment; GBM; monocyte-derived macrophage (MDM)
ID REGULATORY T-CELLS; TUMOR; MACROPHAGES; IMMUNOLOGY; GLIOMA
AB Glioblastoma (GBM) is the most malignant tumor in center nervous system. Clinical statistics revealed that senior GBM patients had a worse overall survival (OS) comparing with that of patients in other ages, which is mainly related with tumor microenvironment including tumor-associated immune cells in particular. However, the immune heterogeneity and age-related prognosis in GBM are under studied. Here we developed a machine learning-based method to integrate public large-scale single-cell RNA sequencing (scRNA-seq) datasets to establish a comprehensive atlas of immune cells infiltrating in cross-age GBM. We found that the compositions of the immune cells are remarkably different across ages. Brain-resident microglia constitute the majority of glioblastoma-associated macrophages (GAMs) in patients, whereas dramatic elevation of extracranial monocyte-derived macrophages (MDMs) is observed in GAMs of senior patients, which contributes to the worse prognosis of aged patients. Further analysis suggests that the increased MDMs arisen from excessive recruitment and proliferation of peripheral monocytes not only lead to the T cell function inhibition in GBM, but also stimulate tumor cells proliferation via VEGFA secretion. In summary, our work provides new cues for the correlational relationship between the immune microenvironment of GBM and aging, which might be insightful for precise and effective therapeutic interventions for senior GBM patients.
C1 [Wu, Songang; Xie, Yuanyuan; Xiao, Naian; Wang, Zhanxiang; Zeng, Feng] First Affiliated Hosp Xiamen Univ, Xiamen Univ, Coll Chem & Chem Engn, Dept Neurosurg, Fujian, Peoples R China.
   [Li, Xuewen; Hong, Fan; Chen, Qiang; Yu, Yingying; Guo, Shuanghui; Xie, Yuanyuan; Xiao, Naian; Mo, Wei; Wang, Zhanxiang; Chen, Shaoxuan; Zeng, Feng] First Affiliated Hosp Xiamen Univ, Xiamen Univ, Xiamen Key Lab Brain Ctr, Sch Med, Fujian, Peoples R China.
   [Li, Xuewen; Hong, Fan; Chen, Qiang; Yu, Yingying; Guo, Shuanghui; Mo, Wei; Chen, Shaoxuan] Xiamen Univ, Natl Inst Data Sci Hlth & Med, Sch Life Sci, Fujian, Peoples R China.
   [Kong, Xuwen; Zeng, Feng] Xiamen Univ, Sch Aerosp Engn, Dept Automation, Fujian, Peoples R China.
C3 Xiamen University; Xiamen University; Xiamen University; Xiamen
   University
RP Wang, ZX; Zeng, F (corresponding author), First Affiliated Hosp Xiamen Univ, Xiamen Univ, Coll Chem & Chem Engn, Dept Neurosurg, Fujian, Peoples R China.; Wang, ZX; Chen, SX; Zeng, F (corresponding author), First Affiliated Hosp Xiamen Univ, Xiamen Univ, Xiamen Key Lab Brain Ctr, Sch Med, Fujian, Peoples R China.; Chen, SX (corresponding author), Xiamen Univ, Natl Inst Data Sci Hlth & Med, Sch Life Sci, Fujian, Peoples R China.; Zeng, F (corresponding author), Xiamen Univ, Sch Aerosp Engn, Dept Automation, Fujian, Peoples R China.
EM wangzx@xmu.edu.cn; sxchen@xmu.edu.cn; zengfeng@xmu.edu.cn
RI Wang, Zhanxiang/K-4162-2016; Guo, Shuanghui/JMR-1541-2023; chen,
   qiang/HGU-5418-2022; Yu, Yingying/AAG-3523-2020; hong, fan/KCJ-5301-2024
CR Abdelfattah N, 2022, NAT COMMUN, V13, DOI 10.1038/s41467-022-28372-y
   Agarwal D, 2020, NAT COMMUN, V11, DOI 10.1038/s41467-020-17876-0
   Antunes ARP, 2021, NAT NEUROSCI, V24, P595, DOI 10.1038/s41593-020-00789-y
   Arvold ND, 2014, CLIN INTERV AGING, V9, P357, DOI 10.2147/CIA.S44259
   Chen ZH, 2018, FRONT IMMUNOL, V9, DOI 10.3389/fimmu.2018.01004
   De Vlaminck K, 2021, FRONT IMMUNOL, V12, DOI 10.3389/fimmu.2021.777524
   DESBAILLETS I, 1994, INT J CANCER, V58, P240, DOI 10.1002/ijc.2910580216
   Dolecek TA, 2012, NEURO-ONCOLOGY, V14, pv1, DOI 10.1093/neuonc/nos218
   Feng P, 2022, FRONT IMMUNOL, V13, DOI 10.3389/fimmu.2022.799509
   Flores-Toro JA, 2020, P NATL ACAD SCI USA, V117, P1129, DOI 10.1073/pnas.1910856117
   Friebel E, 2020, CELL, V181, P1626, DOI 10.1016/j.cell.2020.04.055
   Furnari FB, 2007, GENE DEV, V21, P2683, DOI 10.1101/gad.1596707
   Pérez-Larraya JG, 2022, NEW ENGL J MED, V386, P2471, DOI 10.1056/NEJMoa2202028
   Gangoso E, 2021, CELL, V184, P2454, DOI 10.1016/j.cell.2021.03.023
   Ginhoux F, 2022, IMMUNITY, V55, P393, DOI 10.1016/j.immuni.2022.02.006
   Gutmann DH, 2019, NEURON, V104, P442, DOI 10.1016/j.neuron.2019.08.028
   Hao YH, 2021, CELL, V184, P3573, DOI 10.1016/j.cell.2021.04.048
   Jordan JT, 2008, CANCER IMMUNOL IMMUN, V57, P123, DOI 10.1007/s00262-007-0336-x
   Kim M, 2021, NEURO-ONCOL ADV, V3, DOI 10.1093/noajnl/vdab125
   Kingma DP, 2014, ADV NEUR IN, V27
   Klemm F, 2020, CELL, V181, P1643, DOI 10.1016/j.cell.2020.05.007
   Kollis PMM, 2022, FRONT IMMUNOL, V13, DOI 10.3389/fimmu.2022.850226
   Ladomersky E, 2020, CLIN CANCER RES, V26, P5232, DOI 10.1158/1078-0432.CCR-19-3874
   Lamborn KR, 2004, NEURO-ONCOLOGY, V6, P227, DOI 10.1215/S1152851703000620
   Lauko A, 2022, SEMIN CANCER BIOL, V82, P162, DOI 10.1016/j.semcancer.2021.02.014
   Li Z, 2016, INT J BIOCHEM CELL B, V81, P1, DOI 10.1016/j.biocel.2016.09.013
   Ma YF, 2021, ADV THER-GERMANY, V4, DOI 10.1002/adtp.202100046
   Magod P, 2021, CELL REP, V36, DOI 10.1016/j.celrep.2021.109480
   Geraldo LHM, 2019, TRENDS CANCER, V5, P46, DOI 10.1016/j.trecan.2018.11.002
   Minniti G, 2008, J NEURO-ONCOL, V88, P97, DOI 10.1007/s11060-008-9538-0
   Neftel C, 2019, CELL, V178, P835, DOI 10.1016/j.cell.2019.06.024
   Ni X., 2022, SCI ADV, V8, P1, DOI [10.14791/btrt.2022.10.f-1041, DOI 10.14791/BTRT.2022.10.F-1041]
   Ohka F, 2012, NEUROL RES INT, V2012, DOI 10.1155/2012/878425
   Ravi VM, 2022, CANCER CELL, V40, P639, DOI 10.1016/j.ccell.2022.05.009
   Richards LM, 2021, NAT CANCER, V2, DOI 10.1038/s43018-020-00154-9
   Sampson JH, 2020, NAT REV CANCER, V20, P12, DOI 10.1038/s41568-019-0224-7
   Short NJ, 2018, LANCET, V392, P593, DOI 10.1016/S0140-6736(18)31041-9
   Siddharth N, 2017, ADV NEUR IN, V30
   Tu S, 2021, FRONT IMMUNOL, V12, DOI 10.3389/fimmu.2021.650105
   Varn FS, 2022, CELL, V185, P2184, DOI 10.1016/j.cell.2022.04.038
   Venteicher AS, 2017, SCIENCE, V355, DOI 10.1126/science.aai8478
   Wang Y., 2019, BioRxiv, P507871, DOI [DOI 10.1101/507871, 10.1101/507871]
   Wang ZY, 2022, FRONT IMMUNOL, V12, DOI 10.3389/fimmu.2021.756606
   Welch JD, 2019, CELL, V177, P1873, DOI 10.1016/j.cell.2019.05.006
   Xia HL, 2022, PATHOL ONCOL RES, V28, DOI 10.3389/pore.2022.1610067
   Xiao Y, 2022, FRONT IMMUNOL, V13, DOI 10.3389/fimmu.2022.914236
   Yan ZH, 2021, PEERJ, V9, DOI 10.7717/peerj.12547
   Yeo AT, 2022, NAT IMMUNOL, V23, P971, DOI 10.1038/s41590-022-01215-0
   Yu K, 2020, NATL SCI REV, V7, P1306, DOI 10.1093/nsr/nwaa099
   Zhang YS, 2022, FRONT GENET, V13, DOI 10.3389/fgene.2022.924802
   Zhou WC, 2015, NAT CELL BIOL, V17, P170, DOI 10.1038/ncb3090
   Zhu XM, 2011, J NEURO-ONCOL, V104, P83, DOI 10.1007/s11060-010-0473-5
NR 52
TC 4
Z9 4
U1 0
U2 17
PU FRONTIERS MEDIA SA
PI LAUSANNE
PA AVENUE DU TRIBUNAL FEDERAL 34, LAUSANNE, CH-1015, SWITZERLAND
SN 1664-3224
J9 FRONT IMMUNOL
JI Front. Immunol.
PD JAN 24
PY 2023
VL 14
AR 1028775
DI 10.3389/fimmu.2023.1028775
PG 13
WC Immunology
WE Science Citation Index Expanded (SCI-EXPANDED)
SC Immunology
GA 8N9IB
UT WOS:000925457700001
PM 36761752
OA gold, Green Published
DA 2025-08-21
ER

PT J
AU Tanzilli, A
   Pace, A
   Fabi, A
   Telera, S
   Vidiri, A
   Carosi, M
   Terrenato, I
   Koudriavtseva, T
   Boccaletti, R
   Villani, V
AF Tanzilli, Antonio
   Pace, Andrea
   Fabi, Alessandra
   Telera, Stefano
   Vidiri, Antonello
   Carosi, Mariantonia
   Terrenato, Irene
   Koudriavtseva, Tatiana
   Boccaletti, Riccardo
   Villani, Veronica
TI Neurocognitive evaluation in older adult patients affected by glioma
SO JOURNAL OF GERIATRIC ONCOLOGY
LA English
DT Article
DE Cognitive; Older adults; Glioma survival; Progression-free survival
ID QUALITY-OF-LIFE; MENTAL-STATE-EXAMINATION; COGNITIVE DYSFUNCTION;
   GERIATRIC ASSESSMENT; NORMATIVE VALUES; BRAIN RADIATION; GRADE GLIOMA;
   CANCER; SEQUELAE; RADIOTHERAPY
AB Background: Glioblastoma (GBM) has an increasing incidence and dismal prognosis in older adults. This study evaluated neurocognitive status of an older adult population with GBM and its correlation with clinical and demographical variables.
   Methods: Each patient underwent an extended neuropsychological evaluation by means of a battery of standardized tests describing eight cognitive domains: global function; verbal learning; short- and long-term memory (LTM); executive functions (EFs); abstract reasoning (AR); attention; and visuo-constructional abilities (CA).
   Results: We assessed 79 patients with GBM(median age: 74 years). Out of this initial sample, a subgroup of seventeen patients with six-month median time underwent a follow-up test session. 46 out of the 79 patients (58.2%) presented multi-domain cognitive impairment, 24 patients (30.3%) showed single-domain cognitive impairment and only seven (9%) showed no cognitive impairment. Kaplan Meier estimator showed that patients with AR deficit had a poorer prognosis in terms of progression-free survival and overall survival (p < .001). At the multivariate analysis AR (deficit vs non; hazard ratio (HR) = 5.07, 95%; confidence interval (CI): 1.91-13.46; p < .001) was correlated with disease progression and overall survival, AR (deficit vs non; HR = 7.24, 95% CI: 2.58-20.32; p < .001). Eight out of seventeen patients who underwent follow-up test session showed cognitive improvement, five resulted in further deterioration, and four patients remained stable. LTM, EF, and CA were the most affected functions at follow-up, while verbal learning was the most improved one in patients with cognitive improvement.
   Conclusions: Cognitive functioning evaluation should be included among the standard clinical endpoints in the treatment of older adult neuro-oncology patients. (C) 2019 Published by Elsevier Ltd.
C1 [Tanzilli, Antonio; Pace, Andrea; Koudriavtseva, Tatiana; Villani, Veronica] IRCCS Regina Elena Natl Canc Inst, Neurooncol Unit, Via Elio Chianesi 53, I-00144 Rome, Italy.
   [Fabi, Alessandra] IRCCS Regina Elena Natl Canc Inst, Div Med Oncol, Via Elio Chianesi 53, I-00144 Rome, Italy.
   [Telera, Stefano; Boccaletti, Riccardo] IRCCS Regina Elena Natl Canc Inst, Div Neurosurg, Via Elio Chianesi 53, I-00144 Rome, Italy.
   [Vidiri, Antonello] IRCCS Regina Elena Natl Canc Inst, Div Radiol, Via Elio Chianesi 53, I-00144 Rome, Italy.
   [Carosi, Mariantonia] IRCCS Regina Elena Natl Canc Inst, Div Neuropathol, Via Elio Chianesi 53, I-00144 Rome, Italy.
   [Terrenato, Irene] IRCCS Regina Elena Natl Canc Inst, Biostat Unit, Sci Direct, Via Elio Chianesi 53, I-00144 Rome, Italy.
RP Tanzilli, A (corresponding author), Regina Elena Inst Canc Res, Neurooncol Unit, Via Elio Chianesi 53, I-00144 Rome, Italy.
EM antonio.tanzilli@ifo.gov.it
RI Koudriavtseva, Tatiana/H-8866-2017; BOCCALETTI, Riccardo/KTI-2520-2024;
   Terrenato, Irene/B-1308-2017; Fabi, Alessandra/AAC-1021-2019; Vidiri,
   Antonello/B-6641-2014; Pace, Andrea/K-4202-2018; villani,
   veronica/K-9339-2016; Koudriavtseva, Tatiana/H-8866-2017; Vidiri,
   Antonello/AAB-3370-2021
OI Koudriavtseva, Tatiana/0000-0001-9984-1827; Terrenato,
   Irene/0000-0002-0187-9323; villani, veronica/0000-0001-8769-9966;
   Vidiri, Antonello/0000-0001-6203-4642; /0000-0002-1239-7143; BOCCALETTI,
   Riccardo/0000-0002-9327-6393; pace, andrea/0000-0002-9407-6916; 
CR [Anonymous], 1987, Ital J Neurol Sci, VSuppl 8, P1
   Appollonio I, 2005, NEUROL SCI, V26, P108, DOI 10.1007/s10072-005-0443-4
   Basso A, 1987, Funct Neurol, V2, P189
   Biau J, 2015, B CANCER, V102, P277, DOI 10.1016/j.bulcan.2015.02.002
   Biegler KA, 2009, ACTA ONCOL, V48, P18, DOI 10.1080/02841860802415535
   Brown PD, 2006, J CLIN ONCOL, V24, P5427, DOI 10.1200/JCO.2006.08.5605
   Brown PD, 2004, INT J RADIAT ONCOL, V59, P117, DOI 10.1016/j.ijrobp.2003.10.040
   Carlesimo G., 2002, NUOVA RIV NEUROLOGIA, V12, P1, DOI DOI 10.1080/17408989.2016.1268591
   Carlesimo GA, 1996, EUR NEUROL, V36, P378, DOI 10.1159/000117297
   Correa DD, 2006, HEMATOL ONCOL CLIN N, V20, P1363, DOI 10.1016/j.hoc.2006.09.012
   Dietrich J, 2008, ONCOLOGIST, V13, P1285, DOI 10.1634/theoncologist.2008-0130
   Fox Sherry W, 2006, Clin J Oncol Nurs, V10, P169, DOI 10.1188/06.CJON.169-176
   Fried LP, 2004, J GERONTOL A-BIOL, V59, P255
   Giovagnoli AR, 1996, ITAL J NEUROL SCI, V17, P305, DOI 10.1007/BF01997792
   Gong X, 2011, NEUROLOGY, V76, P1126, DOI 10.1212/WNL.0b013e318212a89f
   Hahn CA, 2003, INT J RADIAT ONCOL, V55, P992, DOI 10.1016/S0360-3016(02)04205-0
   Huisingh-Scheetz M, 2017, J GERIATR ONCOL, V8, P8, DOI 10.1016/j.jgo.2016.06.003
   Klein M, 2002, LANCET, V360, P1361, DOI 10.1016/S0140-6736(02)11398-5
   Klein M, 2003, NEUROLOGY, V61, P1796, DOI 10.1212/01.WNL.0000098892.33018.4C
   Klein M, 2001, J CLIN ONCOL, V19, P4037, DOI 10.1200/JCO.2001.19.20.4037
   Locke Dona E C, 2008, J Support Oncol, V6, P383
   Magni E, 1996, EUR J NEUROL, V3, P198, DOI 10.1111/j.1468-1331.1996.tb00423.x
   Magnuson A, 2016, J GERIATR ONCOL, V7, P242, DOI 10.1016/j.jgo.2016.02.007
   Meyers CA, 2003, NEURO-ONCOLOGY, V5, P89, DOI 10.1215/15228517-5-2-89
   Meyers CA, 2000, J CLIN ONCOL, V18, P646, DOI 10.1200/JCO.2000.18.3.646
   Meyers CA, 2004, J CLIN ONCOL, V22, P157, DOI 10.1200/JCO.2004.05.128
   Minniti G, 2017, RADIAT ONCOL, V12, DOI 10.1186/s13014-017-0841-9
   Monaco M, 2013, NEUROL SCI, V34, P749, DOI 10.1007/s10072-012-1130-x
   NOVELLI G, 1986, Archivio di Psicologia Neurologia e Psichiatria, V47, P477
   Ostrom QT, 2014, NEURO-ONCOLOGY, V16, P896, DOI 10.1093/neuonc/nou087
   Perry JR, 2017, NEW ENGL J MED, V376, P1027, DOI 10.1056/NEJMoa1611977
   Steffener J, 2012, BBA-MOL BASIS DIS, V1822, P467, DOI 10.1016/j.bbadis.2011.09.012
   Talacchi A, 2011, J NEURO-ONCOL, V103, P541, DOI 10.1007/s11060-010-0417-0
   Taphoorn MJB, 2003, SEMIN ONCOL, V30, P45, DOI 10.1053/j.seminoncol.2003.11.023
   Taphoorn MJB, 2004, LANCET NEUROL, V3, P159, DOI 10.1016/S1474-4422(04)00680-5
   Torres IJ, 2003, NEUROLOGY, V60, P1113, DOI 10.1212/01.WNL.0000055862.20003.4A
   Tucha O, 2000, NEUROSURGERY, V47, P324, DOI 10.1097/00006123-200008000-00011
   van Kessel E, 2017, J NEURO-ONCOL, V134, P9, DOI 10.1007/s11060-017-2503-z
   van Loon EMP, 2015, J REHABIL MED, V47, P481, DOI 10.2340/16501977-1975
   van Nieuwenhuizen D, 2007, J NEURO-ONCOL, V84, P271, DOI 10.1007/s11060-007-9366-7
   Wefel JS, 2008, NEUROPSYCHOL REV, V18, P121, DOI 10.1007/s11065-008-9058-x
   Wildiers H, 2014, J CLIN ONCOL, V32, P2595, DOI 10.1200/JCO.2013.54.8347
   Zucchella C, 2013, J NEURO-ONCOL, V112, P455, DOI 10.1007/s11060-013-1076-8
NR 43
TC 8
Z9 8
U1 0
U2 1
PU ELSEVIER
PI AMSTERDAM
PA RADARWEG 29, 1043 NX AMSTERDAM, NETHERLANDS
SN 1879-4068
EI 1879-4076
J9 J GERIATR ONCOL
JI J. Geriatr. Oncol.
PD MAY
PY 2020
VL 11
IS 4
BP 701
EP 708
DI 10.1016/j.jgo.2019.06.015
PG 8
WC Oncology; Geriatrics & Gerontology
WE Science Citation Index Expanded (SCI-EXPANDED)
SC Oncology; Geriatrics & Gerontology
GA LG4AF
UT WOS:000528045100021
PM 31277954
DA 2025-08-21
ER

PT J
AU Keegan, THM
   Ries, LAG
   Barr, RD
   Geiger, AM
   Dahlke, DV
   Pollock, BH
   Bleyer, WA
AF Keegan, Theresa H. M.
   Ries, Lynn A. G.
   Barr, Ronald D.
   Geiger, Ann M.
   Dahlke, Deborah Vollmer
   Pollock, Bradley H.
   Bleyer, W. Archie
CA Natl Canc Inst Next Steps Adolesce
   Young Adult Oncol Epidemiol Workin
TI Comparison of cancer survival trends in the United States of adolescents
   and young adults with those in children and older adults
SO CANCER
LA English
DT Article
DE adolescent; adult; cancer; children; survival; trends; United States;
   young adult
ID INSURANCE; LEUKEMIA; OUTCOMES
AB BACKGROUNDWith prior reports indicating a lack of progress in survival improvement in older adolescents and young adults (AYAs) aged 15 to 39 years with cancer compared with both younger and older patients with cancer, the current analysis provides an update of survival trends of cancers among AYAs, children, and older adults.
   METHODSData from the National Cancer Institute Surveillance, Epidemiology, and End Results database for 13 regions were used to ascertain survival trends of the 34 most frequent cancers diagnosed in AYAs compared with children and older adults.
   RESULTSAs of 2002 through 2006, the 5-year relative survival rate for all invasive cancers in AYAs was 82.5% (standard error, 0.2%). In AYAs, 14 cancers demonstrated evidence of a statistically significant improvement in their 5-year relative survival since 1992. Survival improved less in AYAs than in children for acute myeloid leukemia and medulloblastoma. Fourteen cancers had survival improvements that were found to be less in AYAs compared with older adults, including hepatic carcinoma, acute myeloid leukemia, high-grade astrocytoma, acute lymphocytic leukemia, pancreatic carcinoma, low-grade astrocytoma, gastric carcinoma, renal carcinoma, cancer of the oral cavity and pharynx, Hodgkin lymphoma, ovarian cancer, fibromatous sarcoma, other soft tissue sarcoma, and thyroid carcinoma.
   CONCLUSIONSImprovements in the survival of several cancer types that occur frequently in AYAs are encouraging. However, survival does not appear to be improving to the same extent in AYAs as in children or older adults for several cancers. Further investment in exploring the distinct biology of tumors in this age group, and of their hosts, must be a priority in AYA oncology. Cancer 2016;122:1009-1016. (c) 2016 American Cancer Society In the United States, survival improved for 14 types of cancers among adolescents and young adults since 1992. However, survival is not improving to the same extent in adolescents and young adults as in children or older adults for a number of cancers.
C1 [Keegan, Theresa H. M.] Univ Calif Davis, Sch Med, Div Hematol & Oncol, Dept Internal Med, Sacramento, CA 95817 USA.
   [Ries, Lynn A. G.] NCI, Surveillance Res Program, NIH, Bethesda, MD 20892 USA.
   [Barr, Ronald D.] McMaster Univ, Dept Pediat, Hamilton, ON, Canada.
   [Barr, Ronald D.] McMaster Univ, Dept Pathol, Hamilton, ON, Canada.
   [Barr, Ronald D.] McMaster Univ, Dept Med, Hamilton, ON, Canada.
   [Geiger, Ann M.] NCI, Appl Res Program, Div Canc Control & Populat Sci, Bethesda, MD 20892 USA.
   [Dahlke, Deborah Vollmer] Texas A&M Hlth Sci Ctr, Sch Publ Hlth, College Stn, TX USA.
   [Pollock, Bradley H.] Univ Calif Davis, Dept Publ Hlth Sci, Davis, CA 95616 USA.
   [Bleyer, W. Archie] St Charles Reg Canc Ctr, Bend, OR USA.
   [Bleyer, W. Archie] Oregon Hlth & Sci Univ, Dept Radiat Med, Portland, OR 97201 USA.
C3 University of California System; University of California Davis;
   National Institutes of Health (NIH) - USA; NIH National Cancer Institute
   (NCI); McMaster University; McMaster University; McMaster University;
   National Institutes of Health (NIH) - USA; NIH National Cancer Institute
   (NCI); NIH Division of Cancer Control & Population Sciences; Texas A&M
   University System; Texas A&M University College Station; Texas A&M
   Health Science Center; University of California System; University of
   California Davis; Oregon Health & Science University
RP Keegan, THM (corresponding author), Univ Calif Davis, Ctr Comprehens Canc, Div Hematol & Oncol, 4501 X St,Suite,3016, Sacramento, CA 95817 USA.
EM tkeegan@ucdavis.edu
RI Barr, Ronald/ABB-2679-2021; Geiger, Ann/LKK-3696-2024
FU National Cancer Institute [HHSN261201300308P, HHSN261201200422P]
FX Lynn A.G. Ries was funded under contracts HHSN261201300308P and
   HHSN261201200422P from the National Cancer Institute. W. Archie Bleyer
   has acted as a paid consultant for Sigma Tau Pharmaceuticals for work
   performed outside of the current study.
CR Adolescent Young Adult Oncology Progress Review Group, 2006, publication for leaders, organizers and curators of young firefighters' teams
   Aizer AA, 2014, J CLIN ONCOL, V32, P2025, DOI 10.1200/JCO.2013.54.2555
   [Anonymous], 2006, CANC EPIDEMIOLOGY OL
   [Anonymous], 2013, SEER STAT SOFTW VERS
   Barr RD, 2006, CANCER, V106, P1425, DOI 10.1002/cncr.21773
   Bleyer A, 2008, NAT REV CANCER, V8, P288, DOI 10.1038/nrc2349
   Bleyer Archie, 2005, Curr Probl Pediatr Adolesc Health Care, V35, P182, DOI 10.1016/j.cppeds.2005.02.001
   Bleyer A, 2011, J ADOLESC YOUNG ADUL, V1, P37, DOI 10.1089/jayao.2010.0005
   Bleyer A, 2009, SEMIN ONCOL, V36, P380, DOI 10.1053/j.seminoncol.2009.07.002
   Brenner H, 2008, BLOOD, V111, P4916, DOI 10.1182/blood-2007-12-129379
   Ferreira CG, 2013, CURR ONCOL REP, V15, P287, DOI 10.1007/s11912-013-0322-8
   Gramatges MM, 2013, CURR ONCOL REP, V15, P317, DOI 10.1007/s11912-013-0325-5
   Kim HJ, 2000, STAT MED, V19, P335, DOI 10.1002/(SICI)1097-0258(20000215)19:3<335::AID-SIM336>3.0.CO;2-Z
   Parsons HM, 2014, CANCER-AM CANCER SOC, V120, P2352, DOI 10.1002/cncr.28685
   Parsons HM, 2011, J CLIN ONCOL, V29, P4045, DOI 10.1200/JCO.2011.36.2954
   Pulte D, 2008, HAEMATOLOGICA, V93, P594, DOI 10.3324/haematol.12304
   Pulte D, 2008, ARCH INTERN MED, V168, P469, DOI 10.1001/archinternmed.2007.125
   Ries LA, 2007, CANC SURV AD US SEER
   Taylor G, 1990, PIONEERS PEDIAT ONCO
   Vishnu Prakash, 2012, Adv Hematol, V2012, P485943, DOI 10.1155/2012/485943
   Vriens MR, 2011, CANCER-AM CANCER SOC, V117, P259, DOI 10.1002/cncr.25369
NR 21
TC 283
Z9 308
U1 1
U2 32
PU WILEY
PI HOBOKEN
PA 111 RIVER ST, HOBOKEN 07030-5774, NJ USA
SN 0008-543X
EI 1097-0142
J9 CANCER-AM CANCER SOC
JI Cancer
PD APR 1
PY 2016
VL 122
IS 7
BP 1009
EP 1016
DI 10.1002/cncr.29869
PG 8
WC Oncology
WE Science Citation Index Expanded (SCI-EXPANDED)
SC Oncology
GA DI3AK
UT WOS:000373370400006
PM 26848927
DA 2025-08-21
ER

PT J
AU Zhai, LJ
   Penco-Campillo, M
   Lauing, K
   Wainwright, D
AF Zhai, Lijie
   Penco-Campillo, Manon
   Lauing, Kristen
   Wainwright, Derek
TI CD4+T cell lymphopenia decreases survival in older adults with
   glioblastoma
SO JOURNAL OF IMMUNOLOGY
LA English
DT Meeting Abstract
CT Annual Meeting of the American-Association-of-Immunologists (IMMUNOLOGY)
CY MAY 03-07, 2024
CL Chicago, IL
SP Amer Assoc Immunol
C1 [Zhai, Lijie; Penco-Campillo, Manon; Lauing, Kristen; Wainwright, Derek] Loyola Univ Chicago, Chicago, IL USA.
C3 Loyola University Chicago
NR 0
TC 0
Z9 0
U1 0
U2 0
PU AMER ASSOC IMMUNOLOGISTS
PI BETHESDA
PA 9650 ROCKVILLE PIKE, BETHESDA, MD 20814 USA
SN 0022-1767
EI 1550-6606
J9 J IMMUNOL
JI J. Immunol.
PD MAY 1
PY 2024
VL 212
IS 1
SU S
AR 04494302
DI 10.4049/jimmunol.212.supp.0449.4302
PG 2
WC Immunology
WE Science Citation Index Expanded (SCI-EXPANDED); Conference Proceedings Citation Index - Science (CPCI-S)
SC Immunology
GA O2C8R
UT WOS:001369282300020
DA 2025-08-21
ER

PT J
AU Zhang, L
   Jiang, XY
   Chen, N
   Hao, NY
   Zhou, D
   Li, JM
AF Zhang, Le
   Jiang, Xin-Yue
   Chen, Ni
   Hao, Nan-Ya
   Zhou, Dong
   Li, Jin-Mei
TI Progressive cystic lesion in a middle-aged patient with tuberous
   sclerosis complex A case report
SO MEDICINE
LA English
DT Article
DE progressive cystic lesion; tuberous sclerosis complex; tumor; vascular
   malformation
ID GIANT-CELL ASTROCYTOMA; CONSENSUS CONFERENCE; RECOMMENDATIONS
AB Rationale: Tuberous sclerosis complex (TSC) is an uncommon multiple systems disorder. The main characteristics of the disease in the central nervous system include cortical or subcortical tubers, subependymal nodules, and subependymal giant cell astrocytoma. However, progressive cystic lesions in the cerebral hemispheres have rarely been reported in previous studies of TSC.
   Patient concerns: We present the case of a 35-year-old man with TSC who was admitted to our hospital for a sudden attack of serious headache, vomiting, and left hemiplegia. Brain computerized tomography and magnetic resonance imaging (MRI) revealed multiple subependymal calcific nodes and multiple cystic lesions in the right frontal, temporal, and parietal lobes. The solid nodule in the lesion demonstrated contrast enhancement.
   Diagnoses: The patient was diagnosed with TSC, but the properties of the cystic lesion in the brain were unclear and a tumor was suspected.
   Interventions: Emergency operation was performed immediately. Pathological examination of the lesion revealed a vascular malformation, but no tumor cells.
   Outcomes: In the fourth year after the surgery, brain MRI revealed a relapse of the cystic mass and surgery was suggested again. However, the patient refused to undergo surgery again.
   Lessons: This case describes an atypical MRI presentation of TSC occurring in middle-age. This condition can cause a life-threatening condition and may recur after surgery. Our finding emphasizes the importance of neuroimaging surveillance in patients older than 25 years old and after lesion resection.
C1 [Zhang, Le; Jiang, Xin-Yue; Hao, Nan-Ya; Zhou, Dong; Li, Jin-Mei] Sichuan Univ, West China Hosp, Dept Neurol, 37th Guo Xue Xiang Rd, Chengdu 610041, Sichuan, Peoples R China.
   [Chen, Ni] Sichuan Univ, West China Hosp, Dept Pathol, Chengdu, Sichuan, Peoples R China.
C3 Sichuan University; Sichuan University
RP Li, JM (corresponding author), Sichuan Univ, West China Hosp, Dept Neurol, 37th Guo Xue Xiang Rd, Chengdu 610041, Sichuan, Peoples R China.
EM jinmeili-neuro@qq.com
RI Li, Jin-Mei/LLM-8473-2024; hao, nanya/MSZ-3480-2025
CR Bollo RJ, 2009, J NEUROS-PEDIATR, V4, P85, DOI 10.3171/2009.3.PEDS08225
   Chen XZ, 2007, CHINESE MED J-PEKING, V120, P854, DOI 10.1097/00029330-200705010-00024
   Curatolo P, 2015, LANCET NEUROL, V14, P733, DOI 10.1016/S1474-4422(15)00069-1
   Eren S, 2002, PEDIATR NEUROSURG, V37, P118, DOI 10.1159/000064397
   Jurkiewicz E, 2006, PEDIATR RADIOL, V36, P498, DOI 10.1007/s00247-006-0142-1
   Martin AG, 2014, J NEUROSCI RURAL PRA, V5, P258, DOI 10.4103/0976-3147.133580
   Northrup H, 2013, PEDIATR NEUROL, V49, P243, DOI 10.1016/j.pediatrneurol.2013.08.001
   Roth J, 2013, PEDIATR NEUROL, V49, P439, DOI 10.1016/j.pediatrneurol.2013.08.017
   SHEPHERD CW, 1991, MAYO CLIN PROC, V66, P792, DOI 10.1016/S0025-6196(12)61196-3
   Sugita Yasuo, 1992, Kurume Medical Journal, V39, P123
   VanTassel P, 1997, AM J NEURORADIOL, V18, P1367
NR 11
TC 2
Z9 2
U1 0
U2 1
PU LIPPINCOTT WILLIAMS & WILKINS
PI PHILADELPHIA
PA TWO COMMERCE SQ, 2001 MARKET ST, PHILADELPHIA, PA 19103 USA
SN 0025-7974
EI 1536-5964
J9 MEDICINE
JI Medicine (Baltimore)
PD APR
PY 2018
VL 97
IS 15
AR e0407
DI 10.1097/MD.0000000000010407
PG 4
WC Medicine, General & Internal
WE Science Citation Index Expanded (SCI-EXPANDED)
SC General & Internal Medicine
GA GJ6AD
UT WOS:000435464000069
PM 29642206
OA Green Published, gold
DA 2025-08-21
ER

PT J
AU Perry, LJP
   Jakobiec, FA
   Zakka, FR
   Reichel, E
   Herwig, MC
   Perry, A
   Brat, DJ
   Grossniklaus, HE
AF Perry, Lynn J. Poole
   Jakobiec, Frederick A.
   Zakka, Fouad R.
   Reichel, Elias
   Herwig, Martina C.
   Perry, Arie
   Brat, Daniel J.
   Grossniklaus, Hans E.
TI Reactive Retinal Astrocytic Tumors (So-called Vasoproliferative Tumors):
   Histopathologic, Immunohistochemical, and Genetic Studies of Four Cases
SO AMERICAN JOURNAL OF OPHTHALMOLOGY
LA English
DT Article
ID GIANT-CELL ASTROCYTOMA; SUBRETINAL FIBROSIS; PHOTODYNAMIC THERAPY;
   SURGICAL-MANAGEMENT; GLIOSIS; ANGIOMA; PROLIFERATION; ENDORESECTION;
   RETINOPATHY; ACTIVATION
AB PURPOSE: To evaluate the cellular nature of and diagnostic terminology used in connection with acquired retinal "vasoproliferative tumors."
   DESIGN: Retrospective clinicopathologic study.
   METHODS: Clinical records and microscopic slides of 4 enucleated globes were reviewed. Special stains and immunohistochemical probes for CD31, CD34, p53, glial fibrillary acidic protein (GFAP), CD163, and Ki67 (cell replication) were employed; ultrastructural and fluorescence in situ hybridization (FISH) analyses were performed.
   RESULTS: Tumors were located inferotemporally in middle-aged patients. They were uniformly composed of compacted elongated, GFAP-positive spindle cells (due to intermediate filaments identified ultrastructurally) with a Ki67 index of less than 1%. Rosenthal fibers and eosinophilic granular bodies were observed. Hyalinized periodic acid Schiff-positive vessels were widely separated. CD31 and CD34 revealed a sparse microvasculature. Tumor-associated exudate spread predominantly subretinally. The retinal pigment epithelium had undergone extensive placoid fibrous metaplasia with focal ossification. P53 upregulation, BRAF-KIAA gene rearrangement, and IDH1 R132H mutation typically associated with low-grade astrocytic neoplasms were absent.
   CONCLUSIONS: Retinal "vasoproliferative" tumors have been mischaracterized, because they actually display a paucity of microvessels. Proliferating fibrous astrocytes with a very low proliferation index predominate, without immunohistochemical or genetic evidence favoring a neoplasm. Subretinal exudate appeared capable of provoking widespread fibrous metaplasia of the pigment epithelium that was mainly responsible for secondary retinal damage. The term "reactive retinal astrocytic tumor" is proposed as more appropriate for this entity. In carefully selected progressive lesions, consideration should be given to earlier surgical intervention before extensive subretinal exudate accumulates and pigment epithelial proliferation with fibrous metaplasia ensues. (Am J Ophthalmol 2013;155:593-608. (C) 2013 by Elsevier Inc. All rights reserved.)
C1 [Perry, Lynn J. Poole; Jakobiec, Frederick A.; Zakka, Fouad R.] Harvard Univ, Massachusetts Eye & Ear Infirm, Sch Med, Dept Ophthalmol, Boston, MA USA.
   [Perry, Lynn J. Poole; Jakobiec, Frederick A.; Zakka, Fouad R.] Harvard Univ, Massachusetts Eye & Ear Infirm, Sch Med, Cogan Eye Pathol Lab, Boston, MA USA.
   [Reichel, Elias] Tufts Univ, Sch Med, New England Eye Ctr, Boston, MA 02111 USA.
   [Herwig, Martina C.] Univ Bonn, Dept Ophthalmol, Bonn, Germany.
   [Perry, Arie] UCSF Sch Med, Dept Pathol & Lab Med, San Francisco, CA USA.
   [Herwig, Martina C.; Brat, Daniel J.; Grossniklaus, Hans E.] Emory Univ, Sch Med, Dept Pathol & Lab Med, Atlanta, GA 30322 USA.
   [Grossniklaus, Hans E.] Emory Univ, Sch Med, Dept Ophthalmol, Atlanta, GA 30322 USA.
C3 Harvard University; Harvard Medical School; Harvard University Medical
   Affiliates; Massachusetts Eye & Ear Infirmary; Harvard University;
   Harvard University Medical Affiliates; Massachusetts Eye & Ear
   Infirmary; Harvard Medical School; Tufts University; University of Bonn;
   University of California System; University of California San Francisco;
   Emory University; Emory University
RP Jakobiec, FA (corresponding author), Massachusetts Eye & Ear Infirm, David G Cogan Lab Ophthalm Pathol, 243 Charles St, Boston, MA 02114 USA.
EM Fred_Jakobiec@meei.harvard.edu
RI Herwig-Carl, Martina/AAI-2618-2019
OI Perry, Arie/0000-0002-8300-7261
FU Heed Ophthalmic Foundation; Emory University [NIH/NEI p30 ey06360]; RPB
   Inc, New York, New York
FX ALL AUTHORS HAVE COMPLETED AND SUBMITTED THE ICMJE FORM FOR DISCLOSURE
   OF POTENTIAL CONFLICTS OF INTEREST. The authors report rib financial
   disclosures. L.J.P.P. is supported in part by a Heed Ophthalmic
   Foundation fellowship. Funding through Emory University is provided by a
   departmental core grant (NIH/NEI p30 ey06360) and unrestricted grant
   from RPB Inc, New York, New York. Contributions of authors: design of
   study (L.P., F.A.J., H.G.); conduct of study (L.P., F.A.J., H.G., F.Z.,
   M.H., A.P., D.B., E.R.); analysis of data (L.P., F.A.J., H.G., M.H.,
   A.P., D.B., E.R.); and manuscript preparation (L.P., F.A.J., E.R.,
   H.G.).
CR Anastassiou G, 2006, BRIT J OPHTHALMOL, V90, P447, DOI 10.1136/bjo.2005.081422
   ARNOLD AC, 1985, SURV OPHTHALMOL, V30, P173, DOI 10.1016/0039-6257(85)90061-X
   BARR CC, 1980, AM J OPHTHALMOL, V89, P647, DOI 10.1016/0002-9394(80)90281-0
   Blasi MA, 2006, RETINA-J RET VIT DIS, V26, P404, DOI 10.1097/00006982-200604000-00004
   BORNFELD N, 1987, RETINA-J RET VIT DIS, V7, P183, DOI 10.1097/00006982-198700730-00009
   Bringmann A, 2012, OPHTHALMOLOGICA, V227, P1, DOI 10.1159/000328979
   CAMPOCHIARO PA, 1988, ARCH OPHTHALMOL-CHIC, V106, P1409
   Capper D, 2010, BRAIN PATHOL, V20, P245, DOI 10.1111/j.1750-3639.2009.00352.x
   Chan RPS, 2010, ACTA OPHTHALMOL, V88, P711, DOI 10.1111/j.1755-3768.2008.01447.x
   Cohen VML, 2008, ARCH OPHTHALMOL-CHIC, V126, P1245, DOI 10.1001/archopht.126.9.1245
   Dahiya S, CASE REPORT MED, DOI [10.1155/2012/418672, DOI 10.1155/2012/418672.2012.02.07]
   Damato B, 2006, BRIT J OPHTHALMOL, V90, P399, DOI 10.1136/bjo.2005.086066
   DAUMASDUPORT C, 1988, CANCER-AM CANCER SOC, V62, P2152, DOI 10.1002/1097-0142(19881115)62:10<2152::AID-CNCR2820621015>3.0.CO;2-T
   Duke-Elder S, 1961, ANATOMY VISUAL SYSTE, P256
   Ellison DW, 2008, GREENFIELDS NEUROPAT, p[2029, 2049]
   FELDER KS, 1982, ARCH OPHTHALMOL-CHIC, V100, P750
   Fine B, 1979, OCULAR HISTOLOGY TEX, P99
   Forshew T, 2009, J PATHOL, V218, P172, DOI 10.1002/path.2558
   GALINOS SO, 1979, ANN OPHTHALMOL, V11, P1549
   GANLEY JP, 1971, AM J OPHTHALMOL, V71, P1099, DOI 10.1016/0002-9394(71)90583-6
   Gibran SK, 2008, CLIN EXP OPHTHALMOL, V36, P712, DOI 10.1111/j.1442-9071.2008.01880.x
   GOTTLIEB F, 1984, RETINA-J RET VIT DIS, V4, P152, DOI 10.1097/00006982-198400430-00004
   Grant EA, 2008, OPHTHALMIC GENET, V29, P133, DOI 10.1080/13816810802206507
   Gullapalli VS, 2008, ALBERT JAKOBIECS PRI, P1633
   Heimann H, 2000, BRIT J OPHTHALMOL, V84, P1162, DOI 10.1136/bjo.84.10.1162
   HENKIND P, 1966, BRIT J OPHTHALMOL, V50, P2, DOI 10.1136/bjo.50.1.2
   Hiscott P, 2009, EYE, V23, P1851, DOI 10.1038/eye.2008.351
   Hogan MJ, 1971, HISTOLOGY HUMAN EYE, p[22, 462]
   Hood CT, 2009, J PEDIATR OPHTHALMOL, P1
   Houston SKS, 2009, ARCH PATHOL LAB MED, V133, P1242, DOI 10.1043/1543-2165-133.8.1242
   Inayama Y, 2005, HUM PATHOL, V36, P702, DOI 10.1016/j.humpath.2005.04.013
   Irvine F, 2000, ARCH OPHTHALMOL-CHIC, V118, P563
   JAKOBIEC FA, 1983, OPHTHALMOLOGY, V90, P1565
   Jakobiec FA, 2013, GRAEF ARCH CLIN EXP, V251, P1033, DOI 10.1007/s00417-012-2070-0
   Jung Cecilia S, 2009, J Pediatr Ophthalmol Strabismus, DOI 10.3928/01913913-20091019-05
   KABA F, 1987, ANN OPHTHALMOL, V19, P85
   KAYE LD, 1992, OPHTHALMOLOGY, V99, P1424
   Kenawy N, 2007, EYE, V21, P893, DOI 10.1038/sj.eye.6702782
   KIM MK, 1987, AM J OPHTHALMOL, V104, P15, DOI 10.1016/0002-9394(87)90287-X
   Kim YH, 2012, BRAIN PATHOL, V22, P834, DOI 10.1111/j.1750-3639.2012.00601.x
   LAQUA H, 1983, OPHTHALMOLOGY, V90, P1284
   Lewis GP, 2003, INT REV CYTOL, V230, P263, DOI 10.1016/S0074-7696(03)30005-1
   LINCOFF H, 1981, ARCH OPHTHALMOL-CHIC, V99, P1845
   LOUIS DN, 1994, J NEUROPATH EXP NEUR, V53, P11, DOI 10.1097/00005072-199401000-00002
   Louis DN., 2008, Greenfield's neuropathology, P1855
   McLaughlin ME, 2007, ARCH OPHTHALMOL-CHIC, V125, P389, DOI 10.1001/archopht.125.3.389
   NORK TM, 1986, ARCH OPHTHALMOL-CHIC, V104, P1383, DOI 10.1001/archopht.1986.01050210137041
   PALESTINE AG, 1985, OPHTHALMOLOGY, V92, P838
   Palmer JD, 1997, INT OPHTHALMOL CLIN, V37, P159, DOI 10.1097/00004397-199703740-00014
   Pfister S, 2008, J CLIN INVEST, V118, P1739, DOI 10.1172/JCI33656
   REESER FH, 1978, AM J OPHTHALMOL, V86, P688, DOI 10.1016/0002-9394(78)90192-7
   Scheithauer B.W., 2007, WHO classification of tumours of the central nervous system, V4th, P14
   Schindler G, 2011, ACTA NEUROPATHOL, V121, P397, DOI 10.1007/s00401-011-0802-6
   Schmitz-Valckenberg P, 1977, Ber Zusammenkunft Dtsch Ophthalmol Ges, V74, P205
   Shields CL, 2004, OPHTHALMOLOGY, V111, P363, DOI 10.1016/j.ophtha.2003.05.009
   SHIELDS CL, 1995, ARCH OPHTHALMOL-CHIC, V113, P615, DOI 10.1001/archopht.1995.01100050083035
   Shields J, 2008, INTRAOCULAR TUMORS A, P396
   SHIELDS JA, 1983, OPHTHALMOLOGY, V90, P1292
   Shields Jerry A, 2004, Trans Am Ophthalmol Soc, V102, P139
   Shields JA, 2011, ARCH OPHTHALMOL-CHIC, V129, P1189, DOI 10.1001/archophthalmol.2011.211
   Singh G, 2011, INDIAN J PATHOL MICR, V54, P629, DOI 10.4103/0377-4929.85123
   Smeets MH, 1998, RETINA-J RET VIT DIS, V18, P470, DOI 10.1097/00006982-199805000-00016
   Smith J, 2011, OPHTHALMOLOGICA, V226, P42, DOI 10.1159/000328209
   Sofroniew MV, 2010, ACTA NEUROPATHOL, V119, P7, DOI 10.1007/s00401-009-0619-8
   Sofroniew MV, 2009, TRENDS NEUROSCI, V32, P638, DOI 10.1016/j.tins.2009.08.002
   Töteberg-Harms M, 2011, KLIN MONATSBL AUGENH, V228, P337, DOI 10.1055/s-0031-1273228
   Wachtlin J, 2002, ARCH OPHTHALMOL-CHIC, V120, P860
   Wang RC, 2002, OPHTHALMOLOGY, V109, P1527, DOI 10.1016/S0161-6420(02)01108-9
   Wippold FJ, 2006, AM J NEURORADIOL, V27, P958
   Yeh S, 2010, ARCH OPHTHALMOL-CHIC, V128, P1196, DOI 10.1001/archophthalmol.2010.194
NR 70
TC 34
Z9 42
U1 0
U2 15
PU ELSEVIER SCIENCE INC
PI NEW YORK
PA STE 800, 230 PARK AVE, NEW YORK, NY 10169 USA
SN 0002-9394
EI 1879-1891
J9 AM J OPHTHALMOL
JI Am. J. Ophthalmol.
PD MAR
PY 2013
VL 155
IS 3
BP 593
EP 608
DI 10.1016/j.ajo.2012.09.002
PG 16
WC Ophthalmology
WE Science Citation Index Expanded (SCI-EXPANDED)
SC Ophthalmology
GA 096TA
UT WOS:000315426000024
PM 23219067
OA Green Accepted, Green Published
DA 2025-08-21
ER

PT J
AU Bi, C
   Subramaniam, A
   Xiu, J
   Heimberger, A
   Michelhaugh, S
   Mittal, S
   Sumrall, A
   Subramaniam, D
AF Bi, Catherine
   Subramaniam, Ashwin
   Xiu, Joanne
   Heimberger, Amy
   Michelhaugh, Sharon
   Mittal, Sandeep
   Sumrall, Ashley
   Subramaniam, Deepa
TI UNDERSTANDING THE DIFFERENCES IN ADOLESCENT AND YOUNG ADULT (AYA)
   GLIOMAS AND OLDER ADULT (OA) GLIOMAS BASED ON FUNCTIONAL MOLECULAR
   SUBGROUPS
SO NEURO-ONCOLOGY
LA English
DT Meeting Abstract
CT 24th Annual Scientific Meeting and Education Day of the
   Society-for-Neuro-Oncology (SNO) / 3rd SNO-SCIDOT Joint Conference on
   Therapeutic Delivery to the CNS
CY NOV 20-24, 2019
CL Phoenix, AZ
SP Soc Neuro Oncol, SCIDOT, CNS
C1 [Bi, Catherine; Subramaniam, Deepa] Georgetown Univ, Washington, DC USA.
   [Subramaniam, Ashwin] Penn State Univ, State Coll, PA USA.
   [Xiu, Joanne] Caris Life Sci, Phoenix, AZ USA.
   [Heimberger, Amy] Univ Texas MD Anderson Canc, Houston, TX USA.
   [Michelhaugh, Sharon] Wayne State Univ, Detroit, MI USA.
   [Mittal, Sandeep] Virginia Tech, Carilion Sch Med, Fralin Biomed Res Inst, Roanoke, VA USA.
   [Sumrall, Ashley] Levine Canc Inst, Charlotte, NC USA.
C3 Georgetown University; Pennsylvania Commonwealth System of Higher
   Education (PCSHE); Pennsylvania State University; Pennsylvania State
   University - University Park; University of Texas System; UTMD Anderson
   Cancer Center; Wayne State University; Virginia Polytechnic Institute &
   State University
RI Sumrall, Ashley/ISU-6804-2023
NR 0
TC 0
Z9 0
U1 0
U2 0
PU OXFORD UNIV PRESS INC
PI CARY
PA JOURNALS DEPT, 2001 EVANS RD, CARY, NC 27513 USA
SN 1522-8517
EI 1523-5866
J9 NEURO-ONCOLOGY
JI Neuro-Oncology
PD NOV
PY 2019
VL 21
SU 6
MA GENE-41
BP 106
EP 106
PG 1
WC Oncology; Clinical Neurology
WE Science Citation Index Expanded (SCI-EXPANDED); Conference Proceedings Citation Index - Science (CPCI-S)
SC Oncology; Neurosciences & Neurology
GA KF8HU
UT WOS:000509478702107
DA 2025-08-21
ER

PT J
AU Zanello, M
   Roux, A
   Ursu, R
   Peeters, S
   Bauchet, L
   Noel, G
   Guyotat, J
   Le Reste, PJ
   Faillot, T
   Litre, F
   Desse, N
   Emery, E
   Petit, A
   Peltier, J
   Voirin, J
   Caire, F
   Barat, JL
   Vignes, JR
   Menei, P
   Langlois, O
   Dezamis, E
   Carpentier, A
   Hieu, PD
   Metellus, P
   Pallud, J
AF Zanello, Marc
   Roux, Alexandre
   Ursu, Renata
   Peeters, Sophie
   Bauchet, Luc
   Noel, Georges
   Guyotat, Jacques
   Le Reste, Pierre-Jean
   Faillot, Thierry
   Litre, Fabien
   Desse, Nicolas
   Emery, Evelyne
   Petit, Antoine
   Peltier, Johann
   Voirin, Jimmy
   Caire, Francois
   Barat, Jean-Luc
   Vignes, Jean-Rodolphe
   Menei, Philippe
   Langlois, Olivier
   Dezamis, Edouard
   Carpentier, Antoine
   Phong Dam Hieu
   Metellus, Philippe
   Pallud, Johan
CA Club Neuro-Oncologie Soc Francaise
TI Recurrent glioblastomas in the elderly after maximal first-line
   treatment: does preserved overall condition warrant a maximal
   second-line treatment?
SO JOURNAL OF NEURO-ONCOLOGY
LA English
DT Article
DE Aged patients; Glioblastoma; Recurrence; Karnofsky performance status;
   Geriatric assessment
ID NEWLY-DIAGNOSED GLIOBLASTOMA; RECURSIVE PARTITIONING ANALYSIS;
   PROGNOSTIC-FACTORS; RADIATION-THERAPY; ADJUVANT TEMOZOLOMIDE; MALIGNANT
   GLIOMA; PLUS CONCOMITANT; PHASE-III; OLDER; RADIOTHERAPY
AB A growing literature supports maximal safe resection followed by standard combined chemoradiotherapy (i.e. maximal first-line therapy) for selected elderly glioblastoma patients. To assess the prognostic factors from recurrence in elderly glioblastoma patients treated by maximal safe resection followed by standard combined chemoradiotherapy as first-line therapy. Multicentric retrospective analysis comparing the prognosis and optimal oncological management of recurrent glioblastomas between 660 adult patients aged of < 70 years (standard group) and 117 patients aged of ae<yen>70 years (elderly group) harboring a supratentorial glioblastoma treated by maximal first-line therapy. From recurrence, both groups did not significantly differ regarding Karnofsky performance status (KPS) (p = 0.482). Oncological treatments from recurrence significantly differed: patients of the elderly group received less frequently oncological treatment from recurrence (p < 0.001), including surgical resection (p < 0.001), Bevacizumab therapy (p < 0.001), and second line chemotherapy other than Temozolomide (p < 0.001). In multivariate analysis, Age ae<yen>70 years was not an independent predictor of overall survival from recurrence (p = 0.602), RTOG-RPA classes 5-6 (p = 0.050) and KPS at recurrence < 70 (p < 0.001), available in all cases, were independent significant predictors of shorter overall survival from recurrence. Initial removal of ae<yen> 90% of enhancing tumor (p = 0.004), initial completion of the standard combined chemoradiotherapy (p = 0.007), oncological treatment from recurrence (p < 0.001), and particularly surgical resection (p < 0.001), Temozolomide (p = 0.046), and Bevacizumab therapy (p = 0.041) were all significant independent predictors of longer overall survival from recurrence. Elderly patients had substandard care from recurrence whereas age did not impact overall survival from recurrence contrary to KPS at recurrence < 70. Treatment options from recurrence should include repeat surgery, second line chemotherapy and anti-angiogenic agents.
C1 [Zanello, Marc; Roux, Alexandre; Peeters, Sophie; Dezamis, Edouard; Pallud, Johan] St Anne Hosp, Dept Neurosurg, 1 Rue Cabanis, F-75674 Paris 14, France.
   [Zanello, Marc; Roux, Alexandre; Peeters, Sophie; Dezamis, Edouard; Pallud, Johan] Paris Descartes Univ, Sorbonne Paris Cite, Paris, France.
   [Ursu, Renata; Carpentier, Antoine] Hop Avicenne, AP HP, Serv Neurol, Bobigny, France.
   [Peeters, Sophie] Univ Texas Southwestern Med Ctr Dallas, Dallas, TX 75390 USA.
   [Bauchet, Luc] Univ Hosp Montpellier, Dept Neurosurg, Montpellier, France.
   [Bauchet, Luc] INSERM, U1051, Montpellier, France.
   [Noel, Georges] Unicancer, Univ Radiotherapy Dept, Comprehens Canc Ctr Paul Strauss, Strasbourg, France.
   [Noel, Georges] Strasbourg Univ, Federat Translationnal Med Strasbourg FMTS, Radiobiol Lab, EA 3440, Strasbourg, France.
   [Guyotat, Jacques] Pierre Wertheimer Neurol & Neurosurg Hosp, Lyon Civil Hosp, Serv Neurosurg D, Lyon, France.
   [Le Reste, Pierre-Jean] Univ Hosp Pontchaillou, Dept Neurosurg, Rennes, France.
   [Faillot, Thierry] Beaujon Hosp, APHP, Dept Neurosurg, Clichy, France.
   [Litre, Fabien] Reims Univ Hosp, Maison Blanche Hosp, Dept Neurosurg, Reims, France.
   [Desse, Nicolas] St Anne Mil Teaching Hosp, Dept Neurosurg, Toulon, France.
   [Emery, Evelyne] Univ Lower Normandy, Univ Hosp Caen, Dept Neurosurg, Caen, France.
   [Petit, Antoine] Univ Hosp Jean Minjoz, Dept Neurosurg, Besancon, France.
   [Peltier, Johann] Amiens Univ Hosp, Dept Neurosurg, Amiens, France.
   [Voirin, Jimmy] Pasteur Hosp, Dept Neurosurg, Colmar, France.
   [Caire, Francois] CHU Limoges, Serv Neurochirurg, Limoges, France.
   [Barat, Jean-Luc; Metellus, Philippe] Clairval Private Hosp, Dept Neurosurg, Marseille, France.
   [Vignes, Jean-Rodolphe] CHU Pellegrin, Serv Neurochirurg A, Bordeaux, France.
   [Menei, Philippe] CHU Angers, Dept Neurosurg, Angers, France.
   [Langlois, Olivier] Rouen Univ Hosp, Dept Neurosurg, Rouen, France.
   [Dezamis, Edouard; Pallud, Johan] INSERM, U894, Ctr Psychiat & Neurosci, Paris, France.
   [Phong Dam Hieu] Univ Brest, Univ Med Ctr, Dept Neurosurg, Fac Med, Brest, France.
   [Metellus, Philippe] Aix Marseille Univ, UMR911, CRO2, Marseille, France.
C3 Universite Paris Cite; GHU PARIS Psychiatrie Neurosciences; Universite
   Paris Cite; Universite Paris 13; Assistance Publique Hopitaux Paris
   (APHP); Hopital Universitaire Avicenne - APHP; University of Texas
   System; University of Texas Southwestern Medical Center; Universite de
   Montpellier; CHU de Montpellier; Universite de Montpellier; Institut
   National de la Sante et de la Recherche Medicale (Inserm); UNICANCER;
   Centre Paul Strauss; Universites de Strasbourg Etablissements Associes;
   Universite de Strasbourg; CHU Lyon; CHU Rennes; Universite de Rennes;
   Assistance Publique Hopitaux Paris (APHP); Hopital Universitaire
   Ambroise-Pare - APHP; Universite Paris Cite; Hopital Universitaire
   Beaujon - APHP; Universite de Reims Champagne-Ardenne; CHU de Reims; CHU
   de Caen NORMANDIE; Universite de Caen Normandie; Universite Marie et
   Louis Pasteur; CHU Besancon; Universite de Picardie Jules Verne (UPJV);
   CHU Amiens; CHU Limoges; CHU Bordeaux; Universite d'Angers; Centre
   Hospitalier Universitaire d'Angers; Universite de Rouen Normandie; CHU
   de Rouen; Universite Paris Cite; Institut National de la Sante et de la
   Recherche Medicale (Inserm); CHU Brest; Universite de Bretagne
   Occidentale; Aix-Marseille Universite
RP Pallud, J (corresponding author), St Anne Hosp, Dept Neurosurg, 1 Rue Cabanis, F-75674 Paris 14, France.; Pallud, J (corresponding author), Paris Descartes Univ, Sorbonne Paris Cite, Paris, France.; Pallud, J (corresponding author), INSERM, U894, Ctr Psychiat & Neurosci, Paris, France.
EM johanpallud@hotmail.com
RI ; , Le Reste Pj/AAX-3257-2020; MENEI, Philippe/L-6860-2015; Roux,
   Alexandre/ADX-9803-2022; Antoine, Jean-Christophe/R-2224-2017
OI NOEL, Georges/0000-0003-4952-5572; menei, philippe/0000-0002-2794-1316;
   Le Reste, Pierre-Jean/0000-0003-4673-5697; DESSE,
   Nicolas/0000-0002-7060-5262; Roux, Alexandre/0000-0002-9597-673X;
   Carpentier, Antoine/0000-0003-2926-0060; Pallud,
   Johan/0000-0002-1652-9844; Ursu, Renata/0000-0003-0123-8937
CR Amsbaugh MJ, 2017, CANCER-AM CANCER SOC, V123, P3277, DOI 10.1002/cncr.30730
   Babu R, 2016, J NEUROSURG, V124, P998, DOI 10.3171/2015.4.JNS142200
   Bauchet L, 2014, NEURO-ONCOLOGY, V16, P1459, DOI 10.1093/neuonc/nou063
   Chaichana KL, 2011, ANN SURG ONCOL, V18, P239, DOI 10.1245/s10434-010-1242-6
   Chargari C, 2012, CANCER TREAT REV, V38, P988, DOI 10.1016/j.ctrv.2011.12.010
   Colby S.L., 2015, U.S. Census Bureau
   Combs SE, 2008, INT J RADIAT ONCOL, V70, P987, DOI 10.1016/j.ijrobp.2007.07.2368
   CURRAN WJ, 1993, J NATL CANCER I, V85, P704, DOI 10.1093/jnci/85.9.704
   Ewelt C, 2011, J NEURO-ONCOL, V103, P611, DOI 10.1007/s11060-010-0429-9
   Filippini G, 2008, NEURO-ONCOLOGY, V10, P79, DOI 10.1215/15228517-2007-038
   Flanigan PM, 2018, NEUROSURGERY, V82, P64, DOI 10.1093/neuros/nyx148
   Hartmann C, 2010, ACTA NEUROPATHOL, V120, P707, DOI 10.1007/s00401-010-0781-z
   Huang JY, 2016, J CLIN ONCOL, V34, DOI 10.1200/JCO.2016.34.15_suppl.2034
   Hurria A, 2014, J CLIN ONCOL, V32, P2587, DOI 10.1200/JCO.2013.55.0418
   Iwamoto FM, 2009, CANCER-AM CANCER SOC, V115, P3758, DOI 10.1002/cncr.24413
   Iwamoto FM, 2008, ANN NEUROL, V64, P628, DOI 10.1002/ana.21521
   Keime-Guibert F, 2007, NEW ENGL J MED, V356, P1527, DOI 10.1056/NEJMoa065901
   Kim HR, 2015, J CLIN NEUROSCI, V22, P468, DOI 10.1016/j.jocn.2014.09.018
   Li J, 2011, INT J RADIAT ONCOL, V81, P623, DOI 10.1016/j.ijrobp.2010.06.012
   MACDONALD DR, 1990, J CLIN ONCOL, V8, P1277, DOI 10.1200/JCO.1990.8.7.1277
   Malmström A, 2012, LANCET ONCOL, V13, P916, DOI 10.1016/S1470-2045(12)70265-6
   Marko NF, 2014, J CLIN ONCOL, V32, P774, DOI 10.1200/JCO.2013.51.8886
   Martinez-Garcia M, 2016, J CLIN ONCOL, V34, DOI 10.1200/JCO.2016.34.15_suppl.2045
   Mason W P, 2007, Curr Oncol, V14, P110, DOI 10.3747/co.2007.119
   Michaelsen SR, 2013, BMC CANCER, V13, DOI 10.1186/1471-2407-13-402
   Minniti G, 2015, INT J RADIAT ONCOL, V91, P109, DOI 10.1016/j.ijrobp.2014.09.013
   Mirimanoff RO, 2006, J CLIN ONCOL, V24, P2563, DOI 10.1200/JCO.2005.04.5963
   Mohan DS, 1998, INT J RADIAT ONCOL, V42, P981, DOI 10.1016/S0360-3016(98)00296-X
   Morgan ER, 2017, CURR ONCOL, V24, pE92, DOI 10.3747/co.24.3424
   Muacevic A, 2003, J NEUROL, V250, P561, DOI 10.1007/s00415-003-1036-x
   Nguyen Ludovic T, 2013, Cancers (Basel), V5, P1177, DOI 10.3390/cancers5031177
   Ostrom QT, 2015, NEURO-ONCOLOGY, V16, P1, DOI [10.1093/neuonc/nou327, 10.1093/neuonc/nou223, 10.1093/neuonc/nox158, 10.1093/neuonc/nov189]
   Pallis AG, 2011, ANN ONCOL, V22, P1922, DOI 10.1093/annonc/mdq687
   Park Hee-Kwon, 2014, Brain Tumor Res Treat, V2, P69, DOI 10.14791/btrt.2014.2.2.69
   Park JK, 2010, J CLIN ONCOL, V28, P3838, DOI 10.1200/JCO.2010.30.0582
   Pérez-Larraya JG, 2011, J CLIN ONCOL, V29, P3050, DOI 10.1200/JCO.2011.34.8086
   Perry JR, 2016, J CLIN ONCOL, V34, DOI 10.1200/JCO.2016.34.18_suppl.LBA2
   Rigau V, 2011, BRAIN PATHOL, V21, P633, DOI 10.1111/j.1750-3639.2011.00491.x
   Roa W, 2015, J CLIN ONCOL, V33, P4145, DOI 10.1200/JCO.2015.62.6606
   Rusthoven CG, 2016, JAMA NEUROL, V73, P821, DOI 10.1001/jamaneurol.2016.0839
   Scott JG, 2012, CANCER-AM CANCER SOC, V118, P5595, DOI 10.1002/cncr.27570
   Scott JG, 2011, NEURO-ONCOLOGY, V13, P428, DOI 10.1093/neuonc/nor005
   Socha J, 2016, J NEURO-ONCOL, V126, P493, DOI 10.1007/s11060-015-1987-7
   Stark AM, 2007, NEUROSURG REV, V30, P56, DOI 10.1007/s10143-006-0051-7
   Stupp R, 2014, ANN ONCOL, V25, P93, DOI 10.1093/annonc/mdu050
   Stupp R, 2005, NEW ENGL J MED, V352, P987, DOI 10.1056/NEJMoa043330
   Vuorinen V, 2003, ACTA NEUROCHIR, V145, P5, DOI 10.1007/s00701-002-1030-6
   Weller M, 2013, NEURO-ONCOLOGY, V15, P4, DOI 10.1093/neuonc/nos273
   Weller M, 2011, NEURO-ONCOLOGY, V13, P365, DOI 10.1093/neuonc/nor019
   Wen PY, 2010, J CLIN ONCOL, V28, P1963, DOI 10.1200/JCO.2009.26.3541
   Wick W, 2012, LANCET ONCOL, V13, P707, DOI 10.1016/S1470-2045(12)70164-X
   Wildiers H, 2014, J CLIN ONCOL, V32, P2595, DOI 10.1200/JCO.2013.54.8347
   Yin AA, 2014, PLOS ONE, V9, DOI 10.1371/journal.pone.0085102
   Zouaoui S, 2014, NEUROSURG REV, V37, P415, DOI 10.1007/s10143-014-0528-8
NR 54
TC 29
Z9 32
U1 0
U2 6
PU SPRINGER
PI NEW YORK
PA ONE NEW YORK PLAZA, SUITE 4600, NEW YORK, NY, UNITED STATES
SN 0167-594X
EI 1573-7373
J9 J NEURO-ONCOL
JI J. Neuro-Oncol.
PD NOV
PY 2017
VL 135
IS 2
BP 285
EP 297
DI 10.1007/s11060-017-2573-y
PG 13
WC Oncology; Clinical Neurology
WE Science Citation Index Expanded (SCI-EXPANDED)
SC Oncology; Neurosciences & Neurology
GA FL4PH
UT WOS:000414212300008
PM 28726173
DA 2025-08-21
ER

PT J
AU Olar, A
   Raghunathan, A
   Albarracin, CT
   Aldape, KD
   Cahill, DP
   Powell, SZ
   Goodman, C
   Fuller, GN
AF Olar, A.
   Raghunathan, A.
   Albarracin, C. T.
   Aldape, K. D.
   Cahill, D. P.
   Powell, S. Z.
   Goodman, C.
   Fuller, G. N.
TI Absence of IDH1 R132H Mutation Predicts Rapid Progression of
   Non-Enhancing Diffuse Glioma in Older Adults
SO LABORATORY INVESTIGATION
LA English
DT Meeting Abstract
CT 100th Annual Meeting of the United States and
   Canadian-Academy-of-Pathology
CY FEB 26-MAR 04, 2011
CL San Antonio, TX
SP Canadian Acad Pathol
C1 Baylor Coll Med, Houston, TX 77030 USA.
   Univ Texas MD Anderson Canc Ctr, Houston, TX 77030 USA.
   Methodist Hosp, Houston, TX 77030 USA.
C3 Baylor College of Medicine; University of Texas System; UTMD Anderson
   Cancer Center; Houston Methodist
RI Aldape, Kenneth/ADV-7384-2022
NR 0
TC 0
Z9 0
U1 0
U2 0
PU NATURE PUBLISHING GROUP
PI NEW YORK
PA 75 VARICK ST, 9TH FLR, NEW YORK, NY 10013-1917 USA
SN 0023-6837
J9 LAB INVEST
JI Lab. Invest.
PD FEB
PY 2011
VL 91
SU 1
MA 1629
BP 383A
EP 384A
PG 2
WC Medicine, Research & Experimental; Pathology
WE Science Citation Index Expanded (SCI-EXPANDED); Conference Proceedings Citation Index - Science (CPCI-S)
SC Research & Experimental Medicine; Pathology
GA 773CQ
UT WOS:000291285001285
DA 2025-08-21
ER

PT J
AU Olar, A
   Raghunathan, A
   Albarracin, CT
   Aldape, KD
   Cahill, DP
   Powell, SZ
   Goodman, C
   Fuller, GN
AF Olar, A.
   Raghunathan, A.
   Albarracin, C. T.
   Aldape, K. D.
   Cahill, D. P.
   Powell, S. Z.
   Goodman, C.
   Fuller, G. N.
TI Absence of IDH1 R132H Mutation Predicts Rapid Progression of
   Non-Enhancing Diffuse Glioma in Older Adults.
SO MODERN PATHOLOGY
LA English
DT Meeting Abstract
CT 100th Annual Meeting United States-and-Canadian-Academy-of-Pathology
CY FEB 26-MAR 04, 2011
CL San Antonio, TX
SP United States Canadian Acad Pathol
C1 Baylor Coll Med, Houston, TX 77030 USA.
   Univ Texas MD Anderson Canc Ctr, Houston, TX 77030 USA.
   Methodist Hosp, Houston, TX 77030 USA.
C3 Baylor College of Medicine; University of Texas System; UTMD Anderson
   Cancer Center; Houston Methodist
RI Aldape, Kenneth/ADV-7384-2022
NR 0
TC 0
Z9 0
U1 0
U2 0
PU NATURE PUBLISHING GROUP
PI NEW YORK
PA 75 VARICK ST, 9TH FLR, NEW YORK, NY 10013-1917 USA
SN 0893-3952
J9 MODERN PATHOL
JI Mod. Pathol.
PD FEB
PY 2011
VL 24
SU 1
MA 1629
BP 383A
EP 384A
PG 2
WC Pathology
WE Science Citation Index Expanded (SCI-EXPANDED); Conference Proceedings Citation Index - Science (CPCI-S)
SC Pathology
GA 720LN
UT WOS:000287282302075
DA 2025-08-21
ER

PT J
AU Lim-Fat, MJ
   Vogelzang, J
   Woodward, E
   McGovern, A
   Ma, C
   Al-sayegh, H
   Alexandrescu, S
   Margol, A
   Cotter, J
   Cole, K
   Li, M
   Owens, E
   Smith, A
   Goldman, S
   Kaneva, K
   Burton, E
   Nazemi, K
   Wright, K
   Wen, P
   Warren, K
   Touat, M
   Reardon, D
   Bi, WYLD
   Ligon, K
   Yeo, KK
AF Lim-Fat, Mary Jane
   Vogelzang, Jayne
   Woodward, Eleanor
   McGovern, Alana
   Ma, Clement
   Al-sayegh, Hasan
   Alexandrescu, Sanda
   Margol, Ashley
   Cotter, Jennifer
   Cole, Kristina
   Li, Marilyn
   Owens, Emily
   Smith, Amy
   Goldman, Stewart
   Kaneva, Kristiyana
   Burton, Emily
   Nazemi, Kellie
   Wright, Karen
   Wen, Patrick
   Warren, Katherine
   Touat, Mehdi
   Reardon, David
   Bi, Wenya Linda
   Ligon, Keith
   Yeo, Kee Kiat
TI A MULTI-INSTITUTIONAL COMPARATIVE ANALYSIS OF THE CLINICAL, GENOMIC, AND
   SURVIVAL CHARACTERISTICS OF PEDIATRIC, YOUNG ADULT AND OLDER ADULT
   PATIENTS WITH IDH-MUTANT GLIOMA
SO NEURO-ONCOLOGY
LA English
DT Meeting Abstract
CT 25th Virtual Annual Scientific Meeting and Education Day of the
   Society-for-Neuro-Oncology (SNO)
CY NOV 19-21, 2020
CL ELECTR NETWORK
SP Soc Neuro Oncol
C1 [Lim-Fat, Mary Jane; Wright, Karen; Wen, Patrick; Warren, Katherine; Yeo, Kee Kiat] Dana Farber Canc Inst, Boston, MA 02115 USA.
   [Vogelzang, Jayne; Woodward, Eleanor] Brigham & Womens Hosp, 75 Francis St, Boston, MA 02115 USA.
   [McGovern, Alana; Ma, Clement; Al-sayegh, Hasan; Alexandrescu, Sanda; Wright, Karen] Boston Childrens Hosp, Boston, MA USA.
   [Margol, Ashley; Cotter, Jennifer] Childrens Hosp Los Angeles, Los Angeles, CA 90027 USA.
   [Cole, Kristina; Li, Marilyn] Childrens Hosp Philadelphia, Philadelphia, PA 19104 USA.
   [Owens, Emily; Smith, Amy] Orlando Hlth Arnold Palmer Hosp Children, Orlando, FL USA.
   [Goldman, Stewart; Kaneva, Kristiyana] Ann & Robert H Lurie Childrens Hosp Chicago, Chicago, IL 60611 USA.
   [Burton, Emily; Nazemi, Kellie] OHSU Doernbecher Childrens Hosp, Portland, OR USA.
   [Touat, Mehdi] Hop Univ La Pitie Salpetriere Charles Foix, AP HP, Serv Neurol Mazarin 2, Paris, France.
   [Reardon, David] Dana Farber Canc Inst, Ctr Neurooncol, Boston, MA 02115 USA.
   [Bi, Wenya Linda] Brigham & Womens Hosp, Dept Neurosurg, 75 Francis St, Boston, MA 02115 USA.
   [Ligon, Keith] Brigham & Womens Hosp, Dept Pathol, 75 Francis St, Boston, MA 02115 USA.
C3 Harvard University; Harvard University Medical Affiliates; Dana-Farber
   Cancer Institute; Harvard University; Harvard University Medical
   Affiliates; Brigham & Women's Hospital; Harvard University; Harvard
   University Medical Affiliates; Boston Children's Hospital; Children's
   Hospital Los Angeles; University of Pennsylvania; Pennsylvania Medicine;
   Childrens Hospital of Philadelphia; Ann & Robert H. Lurie Children's
   Hospital of Chicago; Assistance Publique Hopitaux Paris (APHP); Hopital
   Universitaire Charles-Foix - APHP; Sorbonne Universite; Hopital
   Universitaire Pitie-Salpetriere - APHP; Harvard University; Harvard
   University Medical Affiliates; Dana-Farber Cancer Institute; Harvard
   University; Harvard University Medical Affiliates; Brigham & Women's
   Hospital; Harvard University; Harvard University Medical Affiliates;
   Brigham & Women's Hospital
RI Yeo, Kee/AAS-4408-2020; Wen, Patrick/AAE-3776-2022; wright,
   karen/KHZ-1452-2024; Burton, Emily/HKN-8658-2023; Ligon,
   Keith/B-2141-2008; Touat, Mehdi/AAM-6566-2020
OI McGovern, Alana/0000-0001-8778-2452; 
NR 0
TC 1
Z9 1
U1 0
U2 1
PU OXFORD UNIV PRESS INC
PI CARY
PA JOURNALS DEPT, 2001 EVANS RD, CARY, NC 27513 USA
SN 1522-8517
EI 1523-5866
J9 NEURO-ONCOLOGY
JI Neuro-Oncology
PD NOV
PY 2020
VL 22
SU 2
MA EPID-11
BP 80
EP 81
PG 3
WC Oncology; Clinical Neurology
WE Science Citation Index Expanded (SCI-EXPANDED); Conference Proceedings Citation Index - Science (CPCI-S)
SC Oncology; Neurosciences & Neurology
GA OS3JJ
UT WOS:000590061300330
OA Green Published, Bronze, Green Accepted
DA 2025-08-21
ER

PT J
AU Ladomersky, E
   Zhai, LJ
   Bollu, L
   Bell, A
   Lauing, K
   Lukas, R
   Wainwright, D
AF Ladomersky, Erik
   Zhai, Lijie
   Bollu, Lakshmi
   Bell, April
   Lauing, Kristen
   Lukas, Rimas
   Wainwright, Derek
TI IMPROVING OUTCOMES IN OLDER ADULTS WITH GLIOBLASTOMA BY REVERSING
   AGE-RELATED CHANGES OF THE CENTRAL NERVOUS SYSTEM
SO NEURO-ONCOLOGY
LA English
DT Meeting Abstract
CT 25th Virtual Annual Scientific Meeting and Education Day of the
   Society-for-Neuro-Oncology (SNO)
CY NOV 19-21, 2020
CL ELECTR NETWORK
SP Soc Neuro Oncol
C1 [Ladomersky, Erik; Zhai, Lijie; Bollu, Lakshmi; Bell, April; Lauing, Kristen; Wainwright, Derek] Northwestern Univ, Chicago, IL 60611 USA.
   [Lukas, Rimas] Northwestern Mem Hosp, Chicago, IL 60611 USA.
C3 Northwestern University; Northwestern Memorial Hospital
RI Bell, April/NKO-8087-2025; Lukas, Rimas/JZD-3282-2024; Bollu,
   Lakshmi/O-4992-2015
NR 0
TC 1
Z9 1
U1 0
U2 1
PU OXFORD UNIV PRESS INC
PI CARY
PA JOURNALS DEPT, 2001 EVANS RD, CARY, NC 27513 USA
SN 1522-8517
EI 1523-5866
J9 NEURO-ONCOLOGY
JI Neuro-Oncology
PD NOV
PY 2020
VL 22
SU 2
MA IMMU-40
BP 113
EP 113
PG 1
WC Oncology; Clinical Neurology
WE Science Citation Index Expanded (SCI-EXPANDED); Conference Proceedings Citation Index - Science (CPCI-S)
SC Oncology; Neurosciences & Neurology
GA OS3JJ
UT WOS:000590061300471
DA 2025-08-21
ER

PT J
AU Cheng, LL
   Win, T
   Oo, TN
   Kejriwal, K
   Patel, NG
   Shil, AB
AF Cheng, L. L.
   Win, T.
   Oo, T. N.
   Kejriwal, K.
   Patel, N. G.
   Shil, A. B.
TI A Case of Glioblastoma Multiforme in an Older Adult Presenting with
   Cognitive Impairment
SO JOURNAL OF THE AMERICAN GERIATRICS SOCIETY
LA English
DT Meeting Abstract
CT Annual Scientific Meeting of the American-Geriatrics-Society (AGS)
CY MAY 18-20, 2017
CL San Antonio, TX
SP Amer Geriatr Soc
C1 [Cheng, L. L.; Win, T.; Oo, T. N.; Kejriwal, K.; Patel, N. G.; Shil, A. B.] Kaiser Permanente, Geriatr Med, Fontana, CA USA.
C3 Kaiser Permanente
CR [Anonymous], 2003, LANCET, V361, P323
   [Anonymous], 2003, CANCER, V97, P649
   Taphoorn MJB, 2004, LANCET NEUROL, V3, P159, DOI 10.1016/S1474-4422(04)00680-5
   2002, J INT NEUROPSYCHOL S, V8, P115
NR 4
TC 0
Z9 0
U1 0
U2 0
PU WILEY
PI HOBOKEN
PA 111 RIVER ST, HOBOKEN 07030-5774, NJ USA
SN 0002-8614
EI 1532-5415
J9 J AM GERIATR SOC
JI J. Am. Geriatr. Soc.
PD MAY
PY 2017
VL 65
SU 1
SI SI
MA A8
BP S19
EP S20
PG 2
WC Geriatrics & Gerontology; Gerontology
WE Science Citation Index Expanded (SCI-EXPANDED); Social Science Citation Index (SSCI); Conference Proceedings Citation Index - Science (CPCI-S)
SC Geriatrics & Gerontology
GA EW9YW
UT WOS:000402876300054
DA 2025-08-21
ER

PT J
AU Zhai, LJ
   Bell, A
   Asimakidou, E
   Lauing, K
   Wainwright, D
AF Zhai, Lijie
   Bell, April
   Asimakidou, Evridiki
   Lauing, Kristen
   Wainwright, Derek
TI Non-tumor cell IDO1 non-enzymatically decreases radiation + PD-1 mAb
   treatment efficacy in older adults with glioblastoma
SO JOURNAL OF IMMUNOLOGY
LA English
DT Meeting Abstract
CT Annual Meeting of the American-Association-of-Immunologists (IMMUNOLOGY)
CY MAY 03-07, 2024
CL Chicago, IL
SP Amer Assoc Immunol
C1 [Zhai, Lijie; Bell, April; Asimakidou, Evridiki; Lauing, Kristen; Wainwright, Derek] Loyola Univ, Chicago, IL USA.
C3 Loyola University Chicago
RI Bell, April/NKO-8087-2025
NR 0
TC 0
Z9 0
U1 0
U2 0
PU AMER ASSOC IMMUNOLOGISTS
PI BETHESDA
PA 9650 ROCKVILLE PIKE, BETHESDA, MD 20814 USA
SN 0022-1767
EI 1550-6606
J9 J IMMUNOL
JI J. Immunol.
PD MAY 1
PY 2024
VL 212
IS 1
SU S
AR 5102
DI 10.4049/jimmunol.212.supp.0371.5102
PG 2
WC Immunology
WE Science Citation Index Expanded (SCI-EXPANDED); Conference Proceedings Citation Index - Science (CPCI-S)
SC Immunology
GA T9H9W
UT WOS:001408042000043
OA Bronze
DA 2025-08-21
ER

PT J
AU Holdhoff, M
   Rothenberger, R
   Browner, IE
AF Holdhoff, Matthias
   Rothenberger, Raphael
   Browner, Ilene E.
TI Glioblastoma in older adults
SO AGING-US
LA English
DT Editorial Material
DE glioblastoma; elderly; radiation; hypofractionated radiation;
   temozolomide
ID ELDERLY-PATIENTS; PHASE-3 TRIAL; RADIOTHERAPY; TEMOZOLOMIDE
C1 [Holdhoff, Matthias] Johns Hopkins Univ, Sch Med, Sidney Kimmel Comprehens Canc Ctr Johns Hopkins, Brain Canc Program, Baltimore, MD 21287 USA.
C3 Johns Hopkins University; Johns Hopkins Medicine
RP Holdhoff, M (corresponding author), Johns Hopkins Univ, Sch Med, Sidney Kimmel Comprehens Canc Ctr Johns Hopkins, Brain Canc Program, Baltimore, MD 21287 USA.
EM mholdho1@jhmi.edu
CR Holdhoff M, 2013, J NATL COMPR CANC NE, V11, P1165, DOI 10.6004/jnccn.2013.0134
   Keime-Guibert F, 2007, NEW ENGL J MED, V356, P1527, DOI 10.1056/NEJMoa065901
   Malmström A, 2012, LANCET ONCOL, V13, P916, DOI 10.1016/S1470-2045(12)70265-6
   Perry JR, 2017, NEW ENGL J MED, V376, P1027, DOI 10.1056/NEJMoa1611977
   Roa W, 2004, J CLIN ONCOL, V22, P1583, DOI 10.1200/JCO.2004.06.082
   Stupp R, 2005, NEW ENGL J MED, V352, P987, DOI 10.1056/NEJMoa043330
   Wick W, 2012, LANCET ONCOL, V13, P707, DOI 10.1016/S1470-2045(12)70164-X
NR 7
TC 1
Z9 1
U1 0
U2 2
PU IMPACT JOURNALS LLC
PI ORCHARD PARK
PA 6666 E QUAKER ST, STE 1, ORCHARD PARK, NY 14127 USA
SN 1945-4589
J9 AGING-US
JI Aging-US
PD FEB
PY 2018
VL 10
IS 2
BP 154
EP 155
DI 10.18632/aging.101377
PG 2
WC Cell Biology; Geriatrics & Gerontology
WE Science Citation Index Expanded (SCI-EXPANDED)
SC Cell Biology; Geriatrics & Gerontology
GA FY1UR
UT WOS:000426599300001
PM 29394496
OA Bronze
DA 2025-08-21
ER

PT J
AU Mackenzie, P
   Vajdic, C
   Delaney, G
   Comans, T
   Morris, L
   Agar, M
   Gabriel, G
   Barton, M
AF Mackenzie, Penny
   Vajdic, Claire
   Delaney, Geoff
   Comans, Tracy
   Morris, Lucinda
   Agar, Meera
   Gabriel, Gabriel
   Barton, Michael
TI Radiotherapy utilisation rates for patients with cancer as a function of
   age: A systematic review
SO JOURNAL OF GERIATRIC ONCOLOGY
LA English
DT Review
DE Geriatric oncology; Radiotherapy; cancer
ID CELL LUNG-CANCER; STEREOTACTIC ABLATIVE RADIOTHERAPY; ELDERLY-PATIENTS;
   BREAST-CANCER; INTERNATIONAL SOCIETY; GERIATRIC ONCOLOGY; TREATMENT
   PATTERNS; UPDATED RECOMMENDATIONS; RADIATION ONCOLOGY; SURVIVAL BENEFIT
AB Introduction: There is an increasing incidence of cancer in older people, but limited data on radiotherapy uptake, and in particular, radiotherapy utilisation (RTU) rates. The RTU rate for older adults with cancer may be lower than recommended due to lower tolerance for radiotherapy as well as additional comorbidities, reduced life expectancy and travel for treatment. Radiotherapy use must be aligned with best available, age-specific evidence to ensure older adults with cancer receive optimal benefit without harms. Materials and methods: A systematic review was conducted to synthesise the published data on the actual RTU rate for patients with cancer as a function of age. MEDLINE and EMBASE were systematically searched to identify relevant population-based and hospital-based cohort studies on radiotherapy utilisation for all age groups, published in English, from 1 January 1990 to 1 July 2020. We focused on the following common cancers in older adults for which radiotherapy is recommended: breast, prostate, lung, rectal cancer, glioblastoma multiforme (GBM), and cervical cancer. Age-specific radio-therapy utilisation data were extracted and analysed as a narrative synthesis. Results: From 2606 studies screened, 75 cohort and population-based studies were identified with age-specific radiotherapy utilisation data. The total number of patients in the 75 studies was 4,792,138. The RTU rate decreased with increasing age for all tumour sites analysed, except for patients receiving curative radiotherapy as definitive treatment for prostate or cervical cancer. This reduction with increasing age was demonstrated in both palliative and curative settings.Discussion: There is a global reduction in radiotherapy utilisation with increasing age for most tumour sites. The reduction in delivery of radiotherapy warrants further examination and evidence-based guidelines specific to this population.
C1 [Mackenzie, Penny; Gabriel, Gabriel] St Andrews Hosp, Icon Canc Ctr, Toowoomba, Australia.
   [Mackenzie, Penny; Delaney, Geoff; Gabriel, Gabriel; Barton, Michael] Liverpool Hosp, Ingham Inst Appl Med Res, Collaborat Canc Outcomes Res & Evaluat CCORE, Sydney, Australia.
   [Mackenzie, Penny; Delaney, Geoff; Gabriel, Gabriel; Barton, Michael] Univ New South Wales, Sydney, Australia.
   [Vajdic, Claire] Univ New South Wales, Kirby Inst, Sydney, Australia.
   [Comans, Tracy] Univ Queensland, Ctr Hlth Serv Res, Brisbane, Australia.
   [Agar, Meera] Univ Technol, Ctr Improving Palliat, Aged & Chron Care Clin Res & Translat IMPACTT, Sydney, Australia.
   [Morris, Lucinda] St George Hosp, Sydney, Australia.
C3 ICON plc; Liverpool Hospital; Ingham Institute for Applied Medical
   Research; University of New South Wales Sydney; University of New South
   Wales Sydney; Kirby Institute; University of Queensland; University of
   Technology Sydney; St George Hospital
RP Mackenzie, P (corresponding author), St Andrews Hosp, Icon Canc Ctr, Toowoomba, Australia.
EM mackenzie.penny@gmail.com
RI Mackenzie, Penny/ABF-7822-2021; Agar, Meera/AAI-4002-2021; Vajdic,
   Claire/AAP-5940-2020; Comans, Tracy/D-9308-2018
OI Agar, Meera/0000-0002-6756-6119; Mackenzie, Penny/0000-0003-4365-6977;
   Vajdic, Claire/0000-0002-3612-8298
CR Åsli LM, 2018, ACTA ONCOL, V57, P1250, DOI 10.1080/0284186X.2018.1468087
   Ball D, 2019, LANCET ONCOL, V20, P494, DOI 10.1016/S1470-2045(18)30896-9
   Barton MB, 2011, J MED IMAG RADIAT ON, V55, P433, DOI 10.1111/j.1754-9485.2011.02292.x
   Beesley LJ, 2019, JAMA NETW OPEN, V2, DOI 10.1001/jamanetworkopen.2018.7765
   Bertagnolli MM, 2021, NEW ENGL J MED, V385, P1062, DOI 10.1056/NEJMp2106089
   Biganzoli L, 2021, LANCET ONCOL, V22, pE327, DOI 10.1016/S1470-2045(20)30741-5
   Boyle HJ, 2019, EUR J CANCER, V116, P116, DOI 10.1016/j.ejca.2019.04.031
   Chang JY, 2021, LANCET ONCOL, V22, P1448, DOI 10.1016/S1470-2045(21)00401-0
   Chen JC, 2018, PROSTATE, V78, P512, DOI 10.1002/pros.23496
   Cho CJ, 2019, PRACT RADIAT ONCOL, V9, P274
   Citrin DE, 2017, NEW ENGL J MED, V377, P1065, DOI 10.1056/NEJMra1608986
   Corral J, 2020, CLIN TRANSL ONCOL, V22, P2222, DOI 10.1007/s12094-020-02355-1
   CURRAN WJ, 1993, J NATL CANCER I, V85, P704, DOI 10.1093/jnci/85.9.704
   Dawe DE, 2016, CLIN LUNG CANCER, V17, P563, DOI 10.1016/j.cllc.2016.05.012
   Delaney G, 2006, CANCER-AM CANCER SOC, V106, P453, DOI 10.1002/cncr.21596
   Delaney G, 2005, CANCER-AM CANCER SOC, V103, P462, DOI 10.1002/cncr.20789
   Delaney G, 2004, CANCER-AM CANCER SOC, V101, P657, DOI 10.1002/cncr.20443
   Delaney G, 2004, CANCER-AM CANCER SOC, V101, P671, DOI 10.1002/cncr.20444
   Delaney G, 2003, CANCER, V98, P1977, DOI 10.1002/cncr.11740
   Delaney G, 2003, LANCET ONCOL, V4, P120, DOI 10.1016/S1470-2045(03)00984-7
   Grendarova P, 2015, SUPPORT CARE CANCER, V23, P3059, DOI 10.1007/s00520-015-2676-y
   Gulati S, 2012, WORLD NEUROSURG, V78, P518, DOI 10.1016/j.wneu.2011.12.008
   Haasbeek CJA, 2012, ANN ONCOL, V23, P2743, DOI 10.1093/annonc/mds081
   Haviland JS, 2013, LANCET ONCOL, V14, P1086, DOI 10.1016/S1470-2045(13)70386-3
   Hughes KS, 2013, J CLIN ONCOL, V31, P2382, DOI 10.1200/JCO.2012.45.2615
   Jacob S, 2010, CLIN ONCOL-UK, V22, P56, DOI 10.1016/j.clon.2009.11.003
   Kalbasi A, 2014, CANCER-AM CANCER SOC, V120, P3089, DOI 10.1002/cncr.28856
   Keime-Guibert F, 2007, NEW ENGL J MED, V356, P1527, DOI 10.1056/NEJMoa065901
   Kumar R, 2013, CANCER-AM CANCER SOC, V119, P722, DOI 10.1002/cncr.27802
   Kunkler IH, 2014, ANN ONCOL, V25, P2134, DOI 10.1093/annonc/mdu104
   Kunkler IH, 2015, LANCET ONCOL, V16, P266, DOI 10.1016/S1470-2045(14)71221-5
   Landoni F, 1997, LANCET, V350, P535, DOI 10.1016/S0140-6736(97)02250-2
   Mackenzie Penny, 2020, Tech Innov Patient Support Radiat Oncol, V16, P17, DOI [10.1016/j.tipsro.2020.09.003, 10.1016/j.tipsro.2020.09.003]
   MCKENNA RJ, 1994, CANCER-AM CANCER SOC, V74, P2107, DOI 10.1002/1097-0142(19941001)74:7+<2107::AID-CNCR2820741719>3.0.CO;2-1
   Montroni I, 2018, EJSO-EUR J SURG ONC, V44, P1685, DOI 10.1016/j.ejso.2018.08.003
   Murphy JD, 2013, J ONCOL PRACT, V9, pE220, DOI 10.1200/JOP.2012.000835
   Ngan SY, 2012, J CLIN ONCOL, V30, P3827, DOI 10.1200/JCO.2012.42.9597
   Nieder C, 2016, ONCOL LETT, V12, P2930, DOI 10.3892/ol.2016.5003
   Olsson LI, 2011, EUR J CANCER, V47, P347, DOI 10.1016/j.ejca.2010.03.015
   Ong S, 2005, CAN J SURG, V48, P225
   Palma D, 2010, J CLIN ONCOL, V28, P5153, DOI 10.1200/JCO.2010.30.0731
   Parikh RR, 2017, PROSTATE, V77, P559, DOI 10.1002/pros.23294
   Perry JR, 2017, NEW ENGL J MED, V376, P1027, DOI 10.1056/NEJMoa1611977
   Pilleron S, 2021, INT J CANCER, V148, P601, DOI 10.1002/ijc.33232
   Scher KS, 2012, J CLIN ONCOL, V30, P2036, DOI 10.1200/JCO.2012.41.6727
   Scott J, 2011, INT J RADIAT ONCOL, V81, P206, DOI 10.1016/j.ijrobp.2010.04.033
   Shafiq J, 2016, CLIN ONCOL-UK, V28, P627, DOI 10.1016/j.clon.2016.05.006
   Shafiq J, 2007, RADIOTHER ONCOL, V84, P11, DOI 10.1016/j.radonc.2007.03.006
   Sharma C, 2012, CANCER-AM CANCER SOC, V118, P3618, DOI 10.1002/cncr.26589
   Showalter SL, 2013, ANN SURG ONCOL, V20, P1287, DOI 10.1245/s10434-012-2693-8
   Stevens G, 2009, NZ MED J ONLINE, V122
   Trifiletti DM, 2018, AM J CLIN ONCOL-CANC, V41, P452, DOI 10.1097/COC.0000000000000309
   Tyldesley S, 2000, INT J RADIAT ONCOL, V47, P469, DOI 10.1016/S0360-3016(00)00440-5
   Tyldesley S, 2011, INT J RADIAT ONCOL, V79, P1507, DOI 10.1016/j.ijrobp.2009.12.070
   Wells GA., 2019, The Newcastle-Ottawa Scale (NOS) for assessing the quality of nonrandomized studies in meta-analyses
   Whelan TJ, 2010, NEW ENGL J MED, V362, P513, DOI 10.1056/NEJMoa0906260
   Zeng Xiantao, 2015, J Evid Based Med, V8, P2, DOI [10.1111/jebm.12141, 10.1111/jebm.12141]
NR 57
TC 5
Z9 5
U1 0
U2 3
PU ELSEVIER
PI AMSTERDAM
PA RADARWEG 29, 1043 NX AMSTERDAM, NETHERLANDS
SN 1879-4068
EI 1879-4076
J9 J GERIATR ONCOL
JI J. Geriatr. Oncol.
PD APR
PY 2023
VL 14
IS 3
AR 101387
DI 10.1016/j.jgo.2022.10.002
EA APR 2023
PG 6
WC Oncology; Geriatrics & Gerontology
WE Science Citation Index Expanded (SCI-EXPANDED)
SC Oncology; Geriatrics & Gerontology
GA H9LD9
UT WOS:000999083000001
PM 36272958
DA 2025-08-21
ER

PT J
AU Binks, SNM
   Al-Diwani, A
   Handel, AE
   Bajorek, T
   Manohar, S
   Husain, M
   Irani, SR
   Koychev, I
AF Binks, Sophie N. M.
   Al-Diwani, Adam
   Handel, Adam E.
   Bajorek, Tomasz
   Manohar, Sanjay
   Husain, Masud
   Irani, Sarosh R.
   Koychev, Ivan
TI LGI1-antibody encephalitis: how to approach this highly treatable
   dementia mimic in memory and mental health services
SO BRITISH JOURNAL OF PSYCHIATRY
LA English
DT Review
DE Dementia; neuroimmunology; leucine-rich glioma-inactivated 1; psychosis;
   older adults
ID INACTIVATED 1 PROTEIN; LIMBIC ENCEPHALITIS; LEUCINE-RICH; ANTIBODIES;
   OUTCOMES
AB Leucine-rich glioma-inactivated 1-antibody-encephalitis is a treatable and potentially reversible cause of cognitive and psychiatric presentations, and may mimic cognitive decline, rapidly progressive dementia and complex psychosis in older patients. This aetiology is of immediate relevance given the alternative treatment pathway required, compared with other conditions presenting with cognitive deficits.
C1 [Binks, Sophie N. M.; Handel, Adam E.; Irani, Sarosh R.] Univ Oxford, Nuffield Dept Clin Neurosci, Oxford Autoimmune Neurol Grp, Oxford, England.
   [Binks, Sophie N. M.; Handel, Adam E.; Manohar, Sanjay; Husain, Masud; Irani, Sarosh R.] Oxford Univ Hosp NHS Fdn Trust, John Radcliffe Hosp, Dept Neurol, Oxford, England.
   [Al-Diwani, Adam] Oxford Univ Hosp NHS Fdn Trust, John Radcliffe Hosp, Dept Psychol Med, Oxford, England.
   [Al-Diwani, Adam; Handel, Adam E.; Bajorek, Tomasz] Oxford Univ Hosp NHS Fdn Trust, John Radcliffe Hosp, Dept Psychol Med, Oxford, England.
   [Al-Diwani, Adam; Handel, Adam E.] Oxford Hlth NHS Fdn Trust, Oxford Community Psychol Med Serv, Oxford, England.
   [Manohar, Sanjay; Husain, Masud] Univ Oxford, Dept Expt Psychol, Oxford, England.
   [Manohar, Sanjay; Husain, Masud] Univ Oxford, Nuffield Dept Clin Neurosci, Oxford, England.
   [Koychev, Ivan] Oxford Univ Hosp NHS Fdn Trust, John Radcliffe Hosp, Dept Psychol Med, Oxford, England.
C3 University of Oxford; University of Oxford; Oxford University Hospitals
   NHS Foundation Trust; Oxford University Hospitals NHS Foundation Trust;
   University of Oxford; Oxford University Hospitals NHS Foundation Trust;
   University of Oxford; Oxford Health NHS Foundation Trust; University of
   Oxford; University of Oxford; Oxford University Hospitals NHS Foundation
   Trust; University of Oxford
RP Binks, SNM (corresponding author), Univ Oxford, Nuffield Dept Clin Neurosci, Oxford Autoimmune Neurol Grp, Oxford, England.; Binks, SNM (corresponding author), Oxford Univ Hosp NHS Fdn Trust, John Radcliffe Hosp, Dept Neurol, Oxford, England.
EM sophie.binks@ndcn.ox.ac.uk
RI ; Handel, Adam/F-2489-2011; Koychev, Ivan/AAU-6297-2020; Irani,
   Sarosh/GRD-3844-2022; Husain, Masud/C-2074-2008
OI Al-Diwani, Adam/0000-0001-6596-7579; Irani, Sarosh/0000-0002-7667-9748;
   Binks, Sophie N M/0000-0003-0991-5998
FU National Institute for Health Research (NIHR) Clinical Lectureship; NIHR
   Clinical Lectureship and Academy of Medical Sciences Starter Grant
   [SGL027\1016]; Oxford Health Biomedical Research Centre (BRC); UCB
   Pharma; NIHR Oxford BRC; MRC clinical scientist fellowship
   [MR/P00878/X]; Wellcome Trust Fellowship [206330/Z/17/Z)]; NIHR Oxford
   Health BRC; Medical Research Council [MR/V007173/1]; Wellcome Trust
   Fellowship [104079/Z/14/Z]; NIHR Oxford Biomedical Research Centre
   (BRC); Medical Research Council (Dementias Platform UK grant); Personal
   NIHR awards; MRC [MR/V007173/1] Funding Source: UKRI; Medical Research
   Council [MR/P00878X/1] Funding Source: researchfish
FX S.N.M.B. is funded by a National Institute for Health Research (NIHR)
   Clinical Lectureship. A.A.D. is funded by a NIHR Clinical Lectureship
   and Academy of Medical Sciences Starter Grant for Clinical Lecturers
   (SGL027\1016). A.E.H. declares funding by the Oxford Health Biomedical
   Research Centre (BRC) and UCB Pharma. T.B. has no funding to declare.
   S.M. declares funding by NIHR Oxford BRC and an MRC clinical scientist
   fellowship MR/P00878/X. M.H. is supported by a Wellcome Trust Fellowship
   (206330/Z/17/Z) and by the NIHR Oxford Health BRC. S.R.I. declares
   funding by a senior clinical fellowship from the Medical Research
   Council (MR/V007173/1), Wellcome Trust Fellowship (104079/Z/14/Z) and
   the NIHR Oxford Biomedical Research Centre (BRC). I.K. declares funding
   for this work through the NIHR Oxford Health BRC, the Medical Research
   Council (Dementias Platform UK grant) and personal NIHR awards. The
   views expressed are those of the author(s) and not necessarily those of
   the NHS, the NIHR or the Department of Health.
CR Al-Diwani A, 2019, LANCET PSYCHIAT, V6, P235, DOI 10.1016/S2215-0366(19)30001-X
   Argyropoulos GPD, 2020, NEUROLOGY, V94, pE1320, DOI 10.1212/WNL.0000000000008934
   Bastiaansen AEM, 2023, NEUROL-NEUROIMMUNOL, V10, DOI 10.1212/NXI.0000000000200137
   Bastiaansen AEM, 2021, NEUROL-NEUROIMMUNOL, V8, DOI 10.1212/NXI.0000000000001039
   Binks SNM, 2024, ANN CLIN TRANSL NEUR, V11, P1053, DOI 10.1002/acn3.52006
   Binks SNM, 2021, JAMA NEUROL, V78, P617, DOI 10.1001/jamaneurol.2021.0477
   Chan D, 2007, ARCH NEUROL-CHICAGO, V64, P404, DOI 10.1001/archneur.64.3.404
   Chitravas N, 2011, ANN NEUROL, V70, P437, DOI 10.1002/ana.22454
   Dahm L, 2014, ANN NEUROL, V76, P82, DOI 10.1002/ana.24189
   Dalmau J, 2008, LANCET NEUROL, V7, P1091, DOI 10.1016/S1474-4422(08)70224-2
   Day Gregory S, 2022, Continuum (Minneap Minn), V28, P901, DOI [10.1212/con.0000000000001089, 10.1212/CON.0000000000001089]
   Day GS, 2017, JAMA NEUROL, V74, P19, DOI 10.1001/jamaneurol.2016.4538
   Flanagan EP, 2015, NEUROL-NEUROIMMUNOL, V2, DOI 10.1212/NXI.0000000000000161
   Gadoth A, 2017, ANN NEUROL, V82, P79, DOI 10.1002/ana.24979
   Geschwind Michael D, 2016, Continuum (Minneap Minn), V22, P510, DOI 10.1212/CON.0000000000000319
   Graus F, 2016, LANCET NEUROL, V15, P391, DOI 10.1016/S1474-4422(15)00401-9
   Herken J, 2017, FRONT PSYCHIATRY, V8, DOI 10.3389/fpsyt.2017.00025
   Irani SR, 2010, BRAIN, V133, P2734, DOI 10.1093/brain/awq213
   Kunchok A, 2022, MAYO CLIN PROC, V97, P547, DOI 10.1016/j.mayocp.2021.07.023
   Mendez MF, 2003, DRUG AGING, V20, P791, DOI 10.2165/00002512-200320110-00001
   Michael S, 2020, PRACT NEUROL, V20, P377, DOI 10.1136/practneurol-2019-002494
   Nosadini M, 2021, JAMA NEUROL, V78, P1333, DOI 10.1001/jamaneurol.2021.3188
   Tabi YA, 2023, PRACT NEUROL, V23, P404, DOI 10.1136/pn-2023-003746
   Thaler FS, 2021, NEUROL-NEUROIMMUNOL, V8, DOI 10.1212/NXI.0000000000001088
   Thompson J, 2018, BRAIN, V141, P348, DOI 10.1093/brain/awx323
   Uy CE, 2021, PRACT NEUROL, V21, P412, DOI 10.1136/practneurol-2020-002567
NR 26
TC 0
Z9 0
U1 2
U2 3
PU CAMBRIDGE UNIV PRESS
PI CAMBRIDGE
PA EDINBURGH BLDG, SHAFTESBURY RD, CB2 8RU CAMBRIDGE, ENGLAND
SN 0007-1250
EI 1472-1465
J9 BRIT J PSYCHIAT
JI Br. J. Psychiatry
PD JUN
PY 2024
VL 224
IS 6
SI SI
BP 252
EP 257
DI 10.1192/bjp.2024.72
EA MAY 2024
PG 6
WC Psychiatry
WE Science Citation Index Expanded (SCI-EXPANDED); Social Science Citation Index (SSCI)
SC Psychiatry
GA SB6I6
UT WOS:001217276700001
PM 38699852
OA Green Accepted, hybrid
DA 2025-08-21
ER

PT J
AU Katiyar, V
   Sharma, R
   Tandon, V
   Goda, R
   Ganeshkumar, A
   Suri, A
   Chandra, PS
   Kale, SS
AF Katiyar, Varidh
   Sharma, Ravi
   Tandon, Vivek
   Goda, Revanth
   Ganeshkumar, Akshay
   Suri, Ashish
   Chandra, P. Sarat
   Kale, Shashank S.
TI Impact of frailty on surgery for glioblastoma: a critical evaluation of
   patient outcomes and caregivers' perceptions in a developing country
SO NEUROSURGICAL FOCUS
LA English
DT Article
DE elderly; frailty; glioblastoma; surgical outcomes; caregivers'
   perception; end-of-life care
ID SURGICAL OUTCOMES; ADVERSE OUTCOMES; OLDER PATIENTS; RISK; MORBIDITY;
   MULTIFORME; MORTALITY; SURVIVAL; INDEX; COMPLICATIONS
AB OBJECTIVE The authors aimed to evaluate the impact of age and frailty on the surgical outcomes of patients with glioblastoma (GBM) and to assess caregivers' perceptions regarding postdischarge care and challenges faced in the developing country of India.
   METHODS This was a retrospective study of patients with histopathologically proven GBM from 2009 to 2018. Data regarding the clinical and radiological characteristics as well as surgical outcomes were collected from the institute's electronic database. Taking Indian demographics into account, the authors used the cutoff age of 60 years to define patients as elderly. Frailty was estimated using the 11-point modified frailty index (mFI-11). Patients were divided into three groups: robust, with an mFI score of 0; moderately frail, with an mFI score of 1 or 2; and severely frail, with an mFI score >= 3. A questionnaire-based survey was done to assess caregivers' perceptions about postdischarge care.
   RESULTS Of the 276 patients, there were 93 (33.7%) elderly patients and 183 (66.3%) young or middle-aged patients. The proportion of severely frail patients was significantly more in the elderly group (38.7%) than in the young or middle-aged group (28.4%) (p < 0.001). The authors performed univariate and multivariate analysis of associations of different short-term outcomes with age, sex, frailty, and Charlson Comorbidity Index. On the multivariate analysis, only frailty was found to be a significant predictor for in-hospital mortality, postoperative complications, and length of hospital and ICU stay (p < 0.001). On Cox regression analysis, the severely frail group was found to have a significantly lower overall survival rate compared with the moderately frail (p = 0.001) and robust groups (p < 0.001). With the increase in frailty, there was a concomitant increase in the requirement for readmissions (p = 0.003), postdischarge specialist care (p = 0.001), and help from extrafamilial sources (p < 0.001). Greater dissatisfaction with psychosocial and financial support among the caregivers of severely frail patients was seen as they found themselves ill-equipped to provide postdischarge care at home (p < 0.001).
   CONCLUSIONS Frailty is a better predictor of poorer surgical outcomes than chronological age in terms of duration of hospital and ICU stay, postoperative complications, and in-hospital mortality. It also adds to the psychosocial and financial burdens of the caregivers, making postdischarge care challenging.
C1 [Katiyar, Varidh; Sharma, Ravi; Tandon, Vivek; Goda, Revanth; Ganeshkumar, Akshay; Suri, Ashish; Chandra, P. Sarat; Kale, Shashank S.] All India Inst Med Sci, Dept Neurosurg, New Delhi, India.
C3 All India Institute of Medical Sciences (AIIMS) New Delhi
RP Katiyar, V (corresponding author), All India Inst Med Sci, Dept Neurosurg, New Delhi, India.
EM drtandonvivek@gmail.com
RI Sharma, Shailendra/V-5639-2019; Tandon, Vivek/OBO-2274-2025
CR Asemota AO, 2020, J NEUROSURG, V132, P360, DOI 10.3171/2018.8.JNS181875
   Barnholtz-Sloan JS, 2008, J NEUROSURG, V108, P642, DOI 10.3171/JNS/2008/108/4/0642
   Bergman H, 2007, J GERONTOL A-BIOL, V62, P731, DOI 10.1093/gerona/62.7.731
   Chaichana KL, 2011, J NEUROSURG, V114, P587, DOI 10.3171/2010.8.JNS1081
   Chand M, 2007, J ROY SOC MED, V100, P508, DOI 10.1258/jrsm.100.11.508
   Chang SM, 2003, J NEUROSURG, V98, P1175, DOI 10.3171/jns.2003.98.6.1175
   CHARLSON ME, 1987, J CHRON DIS, V40, P373, DOI 10.1016/0021-9681(87)90171-8
   Cloney Michael, 2016, World Neurosurg, V89, P362, DOI [10.1016/j.wneu.2015.12.096, 10.1016/j.wneu.2015.12.096]
   Conroy Simon, 2013, Acute Med, V12, P74
   CROOKS V, 1991, J GERONTOL, V46, pM139, DOI 10.1093/geronj/46.4.M139
   Dasgupta M, 2009, ARCH GERONTOL GERIAT, V48, P78, DOI 10.1016/j.archger.2007.10.007
   De Lepeleire J, 2009, BRIT J GEN PRACT, V59, P364, DOI 10.3399/bjgp09X420653
   Delgado-López PD, 2016, CLIN TRANSL ONCOL, V18, P1062, DOI 10.1007/s12094-016-1497-x
   Evans SJ, 2014, AGE AGEING, V43, P127, DOI 10.1093/ageing/aft156
   Farhat JS, 2012, J TRAUMA ACUTE CARE, V72, P1526, DOI 10.1097/TA.0b013e3182542fab
   Fulop T, 2010, BIOGERONTOLOGY, V11, P547, DOI 10.1007/s10522-010-9287-2
   Giaccherini L, 2019, J GERIATR ONCOL, V10, P770, DOI 10.1016/j.jgo.2019.03.009
   Goggins WB, 2005, J GERONTOL A-BIOL, V60, P1046, DOI 10.1093/gerona/60.8.1046
   Hertler C, 2020, J NEURO-ONCOL, V147, P663, DOI 10.1007/s11060-020-03471-2
   Keles GE, 1999, SURG NEUROL, V52, P371, DOI 10.1016/S0090-3019(99)00103-2
   Lorimer CF, 2016, J GERIATR ONCOL, V7, P453, DOI 10.1016/j.jgo.2016.07.005
   Makary MA, 2010, J AM COLL SURGEONS, V210, P901, DOI 10.1016/j.jamcollsurg.2010.01.028
   Paszat L, 2001, INT J RADIAT ONCOL, V51, P100, DOI 10.1016/S0360-3016(01)01572-3
   Pazniokas J, 2021, NEUROSURG REV, V44, P189, DOI 10.1007/s10143-020-01241-2
   Rahmani R, 2020, J GERIATR ONCOL, V11, P694, DOI 10.1016/j.jgo.2019.10.019
   Reponen E, 2014, ANESTH ANALG, V119, P420, DOI 10.1213/ANE.0000000000000234
   Revenig LM, 2013, J AM COLL SURGEONS, V217, P665, DOI 10.1016/j.jamcollsurg.2013.06.012
   Rockwood K, 2005, CAN MED ASSOC J, V173, P489, DOI 10.1503/cmaj.050051
   Rockwood K, 2007, J GERONTOL A-BIOL, V62, P722, DOI 10.1093/gerona/62.7.722
   SCHAG CC, 1984, J CLIN ONCOL, V2, P187, DOI 10.1200/JCO.1984.2.3.187
   Simcox T, 2019, ASIAN SPINE J, V13, P861, DOI 10.31616/asj.2018.0239
   SIMPSON JR, 1993, INT J RADIAT ONCOL, V26, P239, DOI 10.1016/0360-3016(93)90203-8
   Sullivan LM, 2004, STAT MED, V23, P1631, DOI 10.1002/sim.1742
   Tomlinson SB, 2017, WORLD NEUROSURG, V107, P959, DOI 10.1016/j.wneu.2017.07.081
   Velanovich V, 2013, J SURG RES, V183, P104, DOI 10.1016/j.jss.2013.01.021
   Verma R, 2013, INT J PREVENTIVE MED, V4, P1103
   Wilson JRM, 2005, BJU INT, V95, P794, DOI 10.1111/j.1464-410X.2005.05403.x
NR 37
TC 18
Z9 19
U1 0
U2 2
PU AMER ASSOC NEUROLOGICAL SURGEONS
PI ROLLING MEADOWS
PA 5550 MEADOWBROOK DRIVE, ROLLING MEADOWS, IL 60008 USA
SN 1092-0684
J9 NEUROSURG FOCUS
JI Neurosurg. Focus
PD OCT
PY 2020
VL 49
IS 4
AR E14
DI 10.3171/2020.7.FOCUS20482
PG 9
WC Clinical Neurology; Surgery
WE Science Citation Index Expanded (SCI-EXPANDED); Social Science Citation Index (SSCI)
SC Neurosciences & Neurology; Surgery
GA OG2DX
UT WOS:000581702500014
PM 33002866
OA gold
DA 2025-08-21
ER

PT J
AU Edmonston, D
   Vanderwalde, N
   Ballo, M
AF Edmonston, Drucilla
   Vanderwalde, Noam
   Ballo, Matthew
TI Hypofractionation in Older Adults With Glioblastoma
SO SEMINARS IN RADIATION ONCOLOGY
LA English
DT Editorial Material
ID RADIOTHERAPY PLUS CONCOMITANT; RANDOMIZED PHASE-III; ADJUVANT
   TEMOZOLOMIDE; RADIATION-THERAPY; ELDERLY-PATIENTS
AB Glioblastoma (GBM) is the most common primary brain increase with age.1 The median age at diagnosis is 64 years with a peak incidence between 75 and 84 years.2 GBM carries a poor prognosis which is worse in older adults. Young, robust patients are often treated with maximal safe resection followed by adjuvant chemotherapy and radiation (RT) based on the results of a phase 3 study performed in patients age 18-70 (median age 56),3 while the optimal management of GBM in older, less functional patients is not as welldefined. Owing to concerns over toxicity and treatment tolerability, frequent medical comorbidities, and generally poorer functional status; older patients have historically been excluded from standard-setting GBM trials and are often not offered combined modality therapy. While it has been shown that RT does offer a survival benefit in patients over the age of 65, there exists a tedious balance between the hardship imposed by extensive therapy and the benefit of local disease Over the last several decades, multiple prospective studies
C1 [Edmonston, Drucilla] Univ Tennessee, Hlth Sci Ctr, Dept Radiat Oncol, Memphis, TN USA.
   [Edmonston, Drucilla; Vanderwalde, Noam; Ballo, Matthew] West Canc Ctr & Res Inst, Memphis, TN USA.
C3 University of Tennessee System; University of Tennessee Health Science
   Center
RP Edmonston, D (corresponding author), Dept Radiat Oncol, 7945 Wolf River Blvd, Germantown, TN 38138 USA.
EM DEdmonston@westclinic.com
CR BAUMAN GS, 1994, INT J RADIAT ONCOL, V29, P835, DOI 10.1016/0360-3016(94)90573-8
   Fabian D, 2019, CANCERS, V11, DOI 10.3390/cancers11020174
   Jordan JT, 2016, CANCER-AM CANCER SOC, V122, P189, DOI 10.1002/cncr.29742
   Keime-Guibert F, 2007, NEW ENGL J MED, V356, P1527, DOI 10.1056/NEJMoa065901
   Malmström A, 2012, LANCET ONCOL, V13, P916, DOI 10.1016/S1470-2045(12)70265-6
   Minniti G, 2012, INT J RADIAT ONCOL, V83, P93, DOI 10.1016/j.ijrobp.2011.06.1992
   Navarria P, 2019, TUMORI J, V105, P47, DOI 10.1177/0300891618792483
   Perry JR, 2017, NEW ENGL J MED, V376, P1027, DOI 10.1056/NEJMoa1611977
   Roa W, 2004, J CLIN ONCOL, V22, P1583, DOI 10.1200/JCO.2004.06.082
   Roa W, 2015, J CLIN ONCOL, V33, P4145, DOI 10.1200/JCO.2015.62.6606
   Stupp R, 2005, NEW ENGL J MED, V352, P987, DOI 10.1056/NEJMoa043330
   Stupp R, 2017, JAMA-J AM MED ASSOC, V318, P2306, DOI 10.1001/jama.2017.18718
   Stupp R, 2012, EUR J CANCER, V48, P2192, DOI 10.1016/j.ejca.2012.04.011
NR 13
TC 1
Z9 1
U1 0
U2 1
PU W B SAUNDERS CO-ELSEVIER INC
PI PHILADELPHIA
PA 1600 JOHN F KENNEDY BOULEVARD, STE 1800, PHILADELPHIA, PA 19103-2899 USA
SN 1053-4296
EI 1532-9461
J9 SEMIN RADIAT ONCOL
JI Semin. Radiat. Oncol.
PD APR
PY 2022
VL 32
IS 2
SI SI
BP 168
EP 171
DI 10.1016/j.semradonc.2021.11.007
EA MAR 2022
PG 4
WC Oncology; Radiology, Nuclear Medicine & Medical Imaging
WE Science Citation Index Expanded (SCI-EXPANDED)
SC Oncology; Radiology, Nuclear Medicine & Medical Imaging
GA 0N0UZ
UT WOS:000782564800010
PM 35307119
DA 2025-08-21
ER

PT J
AU Rahmani, R
   Tomlinson, SB
   Santangelo, G
   Warren, KT
   Schmidt, T
   Walter, KA
   Vates, GE
AF Rahmani, Redi
   Tomlinson, Samuel B.
   Santangelo, Gabrielle
   Warren, Kwanza T.
   Schmidt, Tyler
   Walter, Kevin A.
   Vates, G. Edward
TI Risk factors associated with early adverse outcomes following craniotomy
   for malignant glioma in older adults
SO JOURNAL OF GERIATRIC ONCOLOGY
LA English
DT Article
DE Malignant glioma; Mortality; Glioblastoma multiforme; Frailty; ACS-NSQIP
ID SUPRATENTORIAL GLIOBLASTOMA-MULTIFORME; MODIFIED FRAILTY INDEX;
   BRAIN-TUMORS; ELDERLY-PATIENTS; UNITED-STATES; RESECTION; COMPLICATIONS;
   READMISSION; CARE; PREDICTORS
AB Introduction: Craniotomy for tumor resection improves survival in adults aged >= 65 years withmalignant glioma. However, the decision to attempt resection must be weighed against the near-term risks of surgery. This study examined risk factors associated with unfavorable 30-day outcomes following craniotomy for malignant glioma resection in older adult patients.
   Materials and Methods: The American College of Surgeons National Surgical Quality Improvement Program database from 2012 to 2016 was queried for patients aged 65-89 years undergoing craniotomy for primary, supratentorial, malignant, intra-axial tumor resection. 30-day outcomes included mortality, life-threatening complication, unplanned readmission, reoperation, and change in living disposition. Independent risk factors were identified through multiple logistic regression.
   Results: In total, 1016 casesmet eligibility criteria. Death occurred in 35 cases (3.4%). 58 patients (5.7%) suffered at least one life-threatening complication. Risk factors for morbidity and mortality included frontal lobe tumor, corticosteroid use, dependent functional status, and underweight body mass index (BMI). Among 816 patients admitted from home, 33.9% experienced a change in living disposition, which was associated with advanced age, female sex, frontal lobe tumor, underweight BMI, and diabetes mellitus (among others). Readmission (11.8%) was most frequently attributed to altered mental status, seizure, or venous thromboembolism. Reoperation was rare (4.5%).
   Discussion: Death and life-threatening morbidity were rare early outcomes for older adult patients undergoing malignant glioma resection. However, one in three patients admitted from home experienced a change in living disposition. Factors related to baseline state of health, tumor location, and corticosteroid regimen should be considered when anticipating the immediate postoperative course. (C) 2019 Published by Elsevier Ltd.
C1 [Rahmani, Redi; Santangelo, Gabrielle; Schmidt, Tyler; Walter, Kevin A.; Vates, G. Edward] Univ Rochester, Dept Neurosurg, Med Ctr, 601 Elmwood Ave,Box 670, Rochester, NY 14642 USA.
   [Tomlinson, Samuel B.; Warren, Kwanza T.] Univ Rochester, Sch Med & Dent, Med Ctr, Rochester, NY 14642 USA.
C3 University of Rochester; University of Rochester
RP Vates, GE (corresponding author), Univ Rochester, Dept Neurosurg, Med Ctr, 601 Elmwood Ave,Box 670, Rochester, NY 14642 USA.
EM edward_vates@urmc.rochester.edu
RI Tomlinson, Samuel/AAE-7725-2020; Rahmani, Redi/AAD-1811-2021
OI Santangelo, Gabrielle/0000-0001-6948-5147; Rahmani,
   Redi/0000-0003-3161-2125
FU Department of Neurosurgery, University of Rochester Medical Center
FX This work was funded by intramural research support from the Department
   of Neurosurgery, University of Rochester Medical Center.
CR Abt NB, 2016, JAMA OTOLARYNGOL, V142, P658, DOI 10.1001/jamaoto.2016.0707
   Alan N, 2015, J CLIN NEUROSCI, V22, P1413, DOI 10.1016/j.jocn.2015.03.009
   Arvold ND, 2014, CLIN INTERV AGING, V9, P357, DOI 10.2147/CIA.S44259
   Chaichana K, 2010, J NEUROSURG, V112, P997, DOI 10.3171/2009.9.JNS09805
   Chaichana KL, 2011, ANN SURG ONCOL, V18, P239, DOI 10.1245/s10434-010-1242-6
   Chakrabarti I, 2005, CANCER-AM CANCER SOC, V104, P2798, DOI 10.1002/cncr.21539
   Clavien PA, 2009, ANN SURG, V250, P187, DOI 10.1097/SLA.0b013e3181b13ca2
   Cloney Michael, 2016, World Neurosurg, V89, P362, DOI [10.1016/j.wneu.2015.12.096, 10.1016/j.wneu.2015.12.096]
   D'Amico RS, 2015, WORLD NEUROSURG, V84, P913, DOI 10.1016/j.wneu.2015.05.072
   Dasenbrock HH, 2017, NEUROSURGERY, V80, P551, DOI 10.1093/neuros/nyw062
   Donoho DA, 2018, J NEURO-ONCOL, V136, P87, DOI 10.1007/s11060-017-2625-3
   Dubrow R, 2011, BMC CANCER, V11, DOI 10.1186/1471-2407-11-325
   Ewelt C, 2011, J NEURO-ONCOL, V103, P611, DOI 10.1007/s11060-010-0429-9
   Fisher JL, 2007, NEUROL CLIN, V25, P867, DOI 10.1016/j.ncl.2007.07.002
   Hervey-Jumper SL, 2016, J NEURO-ONCOL, V130, P269, DOI 10.1007/s11060-016-2110-4
   Hoffman S, 2006, NEURO-ONCOLOGY, V8, P27, DOI 10.1215/S1522851705000323
   Hubbard RE, 2014, ANAESTHESIA, V69, P26, DOI 10.1111/anae.12490
   Iwamoto FM, 2008, ANN NEUROL, V64, P628, DOI 10.1002/ana.21521
   Lin HS, 2016, BMC GERIATR, V16, DOI 10.1186/s12877-016-0329-8
   Makary MA, 2010, J AM COLL SURGEONS, V210, P901, DOI 10.1016/j.jamcollsurg.2010.01.028
   Marcus LP, 2014, J NEUROSURG, V120, P1201, DOI 10.3171/2014.1.JNS131264
   Missios S, 2015, WORLD NEUROSURG, V83, P957, DOI 10.1016/j.wneu.2015.04.052
   Mohan DS, 1998, INT J RADIAT ONCOL, V42, P981, DOI 10.1016/S0360-3016(98)00296-X
   Ostrom QT, 2015, NEURO-ONCOLOGY, V17, P1, DOI [10.1093/neuonc/nov189, 10.1093/neuonc/now207]
   Sawaya R, 1998, NEUROSURGERY, V42, P1044, DOI 10.1097/00006123-199805000-00054
   Scott JG, 2012, CANCER-AM CANCER SOC, V118, P5595, DOI 10.1002/cncr.27570
   Seicean A, 2013, CANCER-AM CANCER SOC, V119, P1058, DOI 10.1002/cncr.27851
   Senders JT, 2018, NEUROSURGERY, V83, P1249, DOI 10.1093/neuros/nyy001
   Senders JT, 2018, J NEURO-ONCOL, V136, P135, DOI 10.1007/s11060-017-2631-5
   Suskind AM, 2017, JAMA SURG, V152, P240, DOI 10.1001/jamasurg.2016.4256
   Tanaka S, 2013, J NEUROSURG, V118, P786, DOI 10.3171/2012.10.JNS112268
   Vuorinen V, 2003, ACTA NEUROCHIR, V145, P5, DOI 10.1007/s00701-002-1030-6
   Youngerman BE, 2018, J NEURO-ONCOL, V136, P197, DOI 10.1007/s11060-017-2644-0
NR 33
TC 19
Z9 22
U1 0
U2 6
PU ELSEVIER
PI AMSTERDAM
PA RADARWEG 29, 1043 NX AMSTERDAM, NETHERLANDS
SN 1879-4068
EI 1879-4076
J9 J GERIATR ONCOL
JI J. Geriatr. Oncol.
PD MAY
PY 2020
VL 11
IS 4
BP 694
EP 700
DI 10.1016/j.jgo.2019.10.019
PG 7
WC Oncology; Geriatrics & Gerontology
WE Science Citation Index Expanded (SCI-EXPANDED)
SC Oncology; Geriatrics & Gerontology
GA LG4AF
UT WOS:000528045100020
PM 31704036
DA 2025-08-21
ER

PT J
AU Olar, A
   Raghunathan, A
   Albarracin, CT
   Aldape, KD
   Cahill, DP
   Powell, SZ
   Goodman, JC
   Fuller, GN
AF Olar, Adriana
   Raghunathan, Aditya
   Albarracin, Constance T.
   Aldape, Kenneth D.
   Cahill, Daniel P., III
   Powell, Suzanne Z.
   Goodman, J. Clay
   Fuller, Gregory N.
TI Absence of IDH1-R132H mutation predicts rapid progression of
   nonenhancing diffuse glioma in older adults
SO ANNALS OF DIAGNOSTIC PATHOLOGY
LA English
DT Article
DE Nonenhancing; Glioma; IDH1-R132H; Older adults; Prognosis
ID ISOCITRATE DEHYDROGENASE 1; CT CONTRAST ENHANCEMENT; ACUTE
   MYELOID-LEUKEMIA; CODON 132 MUTATION; IDH1 MUTATIONS;
   GLIOBLASTOMA-MULTIFORME; PROGNOSTIC-SIGNIFICANCE; STEREOTACTIC BIOPSY;
   ASTROCYTIC TUMORS; GENETIC PATHWAYS
AB Advanced age and contrast enhancement portend a poor prognosis in diffuse glioma (DG). Diffuse glioma may present as nonenhancing tumors that rapidly progress in weeks to months to a pattern of ring enhancement, characteristic of glioblastoma (GBM). Mutations involving isocitrate dehydrogenase 1 (IDH1) have recently emerged as important diagnostic and prognostic markers in DG. R132H is the most common mutation, expressed in more than 80% of DG and secondary GBM but in less than 10% of primary GBM. Adults older than 50 years with nonenhancing, rapidly progressing DG were identified. A comparison group comprised randomly selected, age-matched patients with nonenhancing, nonprogressing DG. Isocitrate dehydrogenase 1 status was evaluated using anti -IDH1-R132H antibodies (Dianova, Hamburg, Germany). The results were correlated with the clinical outcomes. We identified 4 patients who presented with nonenhancing DG that rapidly progressed to ring-enhancing lesions that were subsequently diagnosed on surgical resection as GBM. This group showed absent IDH1-R132H expression, which is characteristic of primary GBM. The comparison group of 5 patients presented with nonenhancing, nonprogressing DG, and all 5 tumors showed IDH1-R132H expression. In conclusion, negative IDH1-R132H mutation status in nonenhancing DG of older adults is a poor prognostic factor associated with rapid progression to ring-enhancing GBM. The shorter interval of progression and negative IDH1-R132H mutation status suggest a similar molecular pathway as seen in primary GBM. (C) 2012 Elsevier Inc. All rights reserved.
C1 [Olar, Adriana; Raghunathan, Aditya; Powell, Suzanne Z.] Methodist Hosp, Dept Pathol & Genom Med, Houston, TX 77030 USA.
   [Albarracin, Constance T.; Aldape, Kenneth D.; Fuller, Gregory N.] Univ Texas MD Anderson Canc Ctr, Dept Pathol, Houston, TX 77030 USA.
   [Cahill, Daniel P., III] Univ Texas MD Anderson Canc Ctr, Dept Neurosurg, Houston, TX 77030 USA.
   [Goodman, J. Clay] Baylor Coll Med, Dept Pathol & Immunol, Houston, TX 77030 USA.
C3 Houston Methodist; University of Texas System; UTMD Anderson Cancer
   Center; University of Texas System; UTMD Anderson Cancer Center; Baylor
   College of Medicine
RP Olar, A (corresponding author), 6565 Fannin St,M227, Houston, TX 77030 USA.
EM aolar@tmhs.org
RI ; Aldape, Kenneth/ADV-7384-2022
OI Cahill, Daniel/0000-0003-2552-6546; Fuller, Gregory/0000-0001-9447-2647;
   Raghunathan, Aditya/0000-0001-6198-7441
CR Amary MF, 2011, J PATHOL, V224, P334, DOI 10.1002/path.2913
   Bak LK, 2006, J NEUROCHEM, V98, P641, DOI 10.1111/j.1471-4159.2006.03913.x
   Balss J, 2008, ACTA NEUROPATHOL, V116, P597, DOI 10.1007/s00401-008-0455-2
   Bleeker FE, 2010, ACTA NEUROPATHOL, V119, P487, DOI 10.1007/s00401-010-0645-6
   Bleeker FE, 2009, HUM MUTAT, V30, P7, DOI 10.1002/humu.20937
   Boissel N, 2010, J CLIN ONCOL, V28, P3717, DOI 10.1200/JCO.2010.28.2285
   BOLENDER NF, 1983, J COMPUT ASSIST TOMO, V7, P599, DOI 10.1097/00004728-198308000-00004
   Capper D, 2011, ACTA NEUROPATHOL, V121, P241, DOI 10.1007/s00401-010-0770-2
   Chin L, 2008, NATURE, V455, P1061, DOI 10.1038/nature07385
   Cohen-Gadol AA, 2004, NEUROSURG REV, V27, P281, DOI 10.1007/s10143-004-0346-5
   Dang LN, 2010, TRENDS MOL MED, V16, P387, DOI 10.1016/j.molmed.2010.07.002
   Dang L, 2009, NATURE, V462, P739, DOI 10.1038/nature08617
   Dropcho EJ, 1996, NEUROLOGY, V47, P684, DOI 10.1212/WNL.47.3.684
   EARNEST F, 1988, RADIOLOGY, V166, P823, DOI 10.1148/radiology.166.3.2829270
   Gravendeel LAM, 2009, CANCER RES, V69, P9065, DOI 10.1158/0008-5472.CAN-09-2307
   Gross S, 2010, J EXP MED, V207, P339, DOI 10.1084/jem.20092506
   Grzeschik KH, 1976, HUM GENET, V34, P23
   Hammoud MA, 1996, J NEURO-ONCOL, V27, P65, DOI 10.1007/BF00146086
   Hartmann C, 2011, CLIN CANCER RES, V17, P4588, DOI 10.1158/1078-0432.CCR-10-3194
   Hartmann C, 2010, ACTA NEUROPATHOL, V120, P707, DOI 10.1007/s00401-010-0781-z
   Hartmann C, 2009, ACTA NEUROPATHOL, V118, P469, DOI 10.1007/s00401-009-0561-9
   Horbinski C, 2009, J NEUROPATH EXP NEUR, V68, P1319, DOI 10.1097/NEN.0b013e3181c391be
   Ichimura K, 2009, NEURO-ONCOLOGY, V11, P341, DOI 10.1215/15228517-2009-025
   Ikota H, 2011, BRAIN TUMOR PATHOL, V28, P107, DOI 10.1007/s10014-010-0016-y
   Jansen M, 2010, LANCET NEUROL, V9, P717, DOI 10.1016/S1474-4422(10)70105-8
   Kaelin WG, 2008, MOL CELL, V30, P393, DOI 10.1016/j.molcel.2008.04.009
   Kang MR, 2009, INT J CANCER, V125, P353, DOI 10.1002/ijc.24379
   Labussière M, 2010, NEUROLOGY, V74, P1886, DOI 10.1212/WNL.0b013e3181e1cf3a
   Lote K, 1998, J NEURO-ONCOL, V40, P161, DOI 10.1023/A:1006106708606
   Louis D. N., 2007, WHO CLASSIFICATION T, P10
   Metellus P, 2010, ACTA NEUROPATHOL, V120, P719, DOI 10.1007/s00401-010-0777-8
   NARAHARA K, 1985, HUM GENET, V71, P37, DOI 10.1007/BF00295665
   Nobusawa S, 2009, CLIN CANCER RES, V15, P6002, DOI 10.1158/1078-0432.CCR-09-0715
   Ohgaki H, 2005, J NEUROPATH EXP NEUR, V64, P479, DOI 10.1093/jnen/64.6.479
   Ohgaki H, 2004, CANCER RES, V64, P6892, DOI 10.1158/0008-5472.CAN-04-1337
   Ohgaki H, 2007, AM J PATHOL, V170, P1445, DOI 10.2353/ajpath.2007.070011
   Parsons DW, 2008, SCIENCE, V321, P1807, DOI 10.1126/science.1164382
   Pierallini A, 1997, EUR RADIOL, V7, P395, DOI 10.1007/s003300050173
   Reitman ZJ, 2010, JNCI-J NATL CANCER I, V102, P932, DOI 10.1093/jnci/djq187
   Riemenschneider MJ, 2010, ACTA NEUROPATHOL, V120, P567, DOI 10.1007/s00401-010-0736-4
   Sanson M, 2009, J CLIN ONCOL, V27, P4150, DOI 10.1200/JCO.2009.21.9832
   SCHERER H. J., 1940, AMER JOUR CANCER, V40, P159
   Seltzer MJ, 2010, CANCER RES, V70, P8981, DOI 10.1158/0008-5472.CAN-10-1666
   Semenza GL, 2000, J APPL PHYSIOL, V88, P1474, DOI 10.1152/jappl.2000.88.4.1474
   Shukla B, 2009, NEUROL INDIA, V57, P559, DOI 10.4103/0028-3886.57795
   Sonoda Y, 2009, CANCER SCI, V100, P1996, DOI 10.1111/j.1349-7006.2009.01270.x
   Thon N, 2009, J NEUROPATH EXP NEUR, V68, P1219, DOI 10.1097/NEN.0b013e3181bee1f1
   Tsacopoulos M, 2002, J PHYSIOL-PARIS, V96, P283, DOI 10.1016/S0928-4257(02)00017-7
   van den Bent MJ, 2010, CLIN CANCER RES, V16, P1597, DOI 10.1158/1078-0432.CCR-09-2902
   Ward PS, 2010, CANCER CELL, V17, P225, DOI 10.1016/j.ccr.2010.01.020
   WATANABE M, 1992, NEURORADIOLOGY, V34, P463, DOI 10.1007/BF00598951
   Watanabe T, 2002, ACTA NEUROPATHOL, V103, P267, DOI 10.1007/s004010100464
   Watanabe T, 2009, AM J PATHOL, V174, P1149, DOI 10.2353/ajpath.2009.080958
   Wick W, 2009, J CLIN ONCOL, V27, P5874, DOI 10.1200/JCO.2009.23.6497
   Xu W, 2011, CANCER CELL, V19, P17, DOI 10.1016/j.ccr.2010.12.014
   Yan H, 2009, N ENGL J MED, V360
   Zhao SM, 2009, SCIENCE, V324, P261, DOI 10.1126/science.1170944
   Zheng HW, 2008, NATURE, V455, P1129, DOI 10.1038/nature07443
NR 58
TC 22
Z9 23
U1 0
U2 7
PU ELSEVIER SCIENCE INC
PI NEW YORK
PA 360 PARK AVE SOUTH, NEW YORK, NY 10010-1710 USA
SN 1092-9134
J9 ANN DIAGN PATHOL
JI Ann. Diagn. Pathol.
PD JUN
PY 2012
VL 16
IS 3
BP 161
EP 170
DI 10.1016/j.anndiagpath.2011.08.010
PG 10
WC Pathology
WE Science Citation Index Expanded (SCI-EXPANDED)
SC Pathology
GA 948GE
UT WOS:000304490800001
PM 22197544
DA 2025-08-21
ER

PT J
AU Castillo, R
   Wilson, MMG
AF Castillo, R
   Wilson, MMG
TI Turcot syndrome in an elderly adult
SO JOURNAL OF CLINICAL GASTROENTEROLOGY
LA English
DT Article
DE intestinal polyps; glioblastoma; colonic neoplasms
ID FAMILIAL ADENOMATOUS POLYPOSIS; GENETICS; TUMOR
AB A 67-year-old woman presented with hematochezia and an episode of transient expressive dysphasia. She was found to have multiple colonic polyps with adenocarcinomatous changes. Computed tomography brain scan and Computed tomography-guided biopsy revealed a left frontoparietal glioblastoma multiforme. This case illustrates the rare presentation of Turcot syndrome-a hereditary colorectal polyposis syndrome-in an older adult.
C1 St Louis Univ, Hlth Sci Ctr, Div Geriatr Med, St Louis, MO 63104 USA.
   Vet Adm Med Ctr, Ctr Geriatr Res Educ & Clin, St Louis, MO 63125 USA.
C3 Saint Louis University; US Department of Veterans Affairs; Veterans
   Health Administration (VHA); Geriatric Research Education & Clinical
   Center
RP Wilson, MMG (corresponding author), St Louis Univ, Hlth Sci Ctr, Div Geriatr Med, 1402 S Grand Blvd,Room M238, St Louis, MO 63104 USA.
CR BUSSEY HJR, 1978, GASTROENTEROLOGY, V74, P1325
   COHEN SB, 1982, J MED GENET, V19, P193, DOI 10.1136/jmg.19.3.193
   CRAIL H W, 1949, U S Nav Med Bull, V49, P123
   Foulkes WD, 1995, QJM-MON J ASSOC PHYS, V88, P853
   HAMILTON SR, 1995, NEW ENGL J MED, V332, P839, DOI 10.1056/NEJM199503303321302
   ITOH H, 1993, INT J COLORECTAL DIS, V8, P87, DOI 10.1007/BF00299334
   JARVIS L, 1988, DIS COLON RECTUM, V31, P907, DOI 10.1007/BF02554859
   LYNCH HT, 1993, GASTROENTEROLOGY, V104, P1535, DOI 10.1016/0016-5085(93)90368-M
   Matsui T, 1998, DIS COLON RECTUM, V41, P797, DOI 10.1007/BF02236273
   SACHATELLO CR, 1971, CANCER-AM CANCER SOC, V28, P581, DOI 10.1002/1097-0142(197109)28:3<581::AID-CNCR2820280309>3.0.CO;2-E
   SMITH WG, 1973, DIS COLON RECTUM, V16, P264, DOI 10.1007/BF02587699
   TOPS CMJ, 1992, AM J MED GENET, V43, P888, DOI 10.1002/ajmg.1320430528
   TURCOT J, 1959, Dis Colon Rectum, V2, P465, DOI 10.1007/BF02616938
NR 13
TC 6
Z9 7
U1 0
U2 0
PU LIPPINCOTT WILLIAMS & WILKINS
PI PHILADELPHIA
PA 530 WALNUT ST, PHILADELPHIA, PA 19106-3621 USA
SN 0192-0790
J9 J CLIN GASTROENTEROL
JI J. Clin. Gastroenterol.
PD APR
PY 2002
VL 34
IS 4
BP 449
EP 450
DI 10.1097/00004836-200204000-00014
PG 2
WC Gastroenterology & Hepatology
WE Science Citation Index Expanded (SCI-EXPANDED)
SC Gastroenterology & Hepatology
GA 536RR
UT WOS:000174716100014
PM 11907360
DA 2025-08-21
ER

PT J
AU Chen, JY
   He, D
   Guo, GY
   Zhang, KK
   Sheng, WL
   Zhang, Z
AF Chen, Jinyan
   He, Dong
   Guo, Gengyin
   Zhang, Keke
   Sheng, Wenliang
   Zhang, Zhen
TI Pediatric gliosarcoma, a rare central nervous system tumor in children:
   Case report and literature review
SO HELIYON
LA English
DT Review
DE Gliosarcoma; Glioblastoma; Cerebral hemispheres; Pediatric; Surgery
ID LONG-TERM SURVIVAL; GLIOBLASTOMA-MULTIFORME; CONGENITAL GLIOSARCOMA;
   INFANTILE GLIOSARCOMA; PATIENT; DISEASE
AB Gliosarcoma is a rare and highly malignant central nervous system tumor that accounts for 1%- 8% of glioblastomas; it usually occurs in middle-aged and older adults between 40 and 60 years of age and is rare in children. We report an 11-year-old boy with right frontal lobe gliosarcoma who underwent aggressive gross total resection and postoperative radiotherapy, experienced recurrence and subsequently underwent a second operation. To better understand the disease and explore treatment options, we briefly report this case and review the relevant literature.
C1 [Chen, Jinyan; He, Dong; Guo, Gengyin; Zhang, Zhen] Shandong First Med Univ, Shandong Prov Hosp, Dept Neurosurg, Jinan, Shandong, Peoples R China.
   [Zhang, Keke] Shandong First Med Univ, Shandong Prov Hosp, Dept Otolaryngol, Jinan, Shandong, Peoples R China.
   [Sheng, Wenliang] Juxian Peoples Hosp, Dept Neurosurg, Rizhao, Shandong, Peoples R China.
C3 Shandong First Medical University & Shandong Academy of Medical
   Sciences; Shandong First Medical University & Shandong Academy of
   Medical Sciences
RP Zhang, Z (corresponding author), Shandong First Med Univ, Shandong Prov Hosp, Dept Neurosurg, Jinan, Shandong, Peoples R China.
EM zhangzhen@sdfmu.edu.cn
RI He, Dong/LBH-8540-2024
FU Natural Science Foundation of Shandong Province [ZR2021MH228]
FX This work was supported by the Natural Science Foundation of Shandong
   Province (grant number: ZR2021MH228) .
CR Boerman RH, 1996, J NEUROPATH EXP NEUR, V55, P973, DOI 10.1097/00005072-199609000-00004
   Bukhari Syed Sarmad, 2020, Surg Neurol Int, V11, P96, DOI [10.25259/sni_274_2019, 10.25259/SNI_274_2019]
   Burzynski SR, 2014, J PEDIAT HEMATOL ONC, V36, pE433, DOI 10.1097/MPH.0000000000000020
   Cho SY, 2017, EXP MOL MED, V49, DOI 10.1038/emm.2017.9
   D'Arco F, 2018, PEDIATR RADIOL, V48, P1955, DOI 10.1007/s00247-018-4224-7
   Deb P, 2006, CHILD NERV SYST, V22, P314, DOI 10.1007/s00381-005-1239-9
   Din NU, 2021, BMC PEDIATR, V21, DOI 10.1186/s12887-021-02556-9
   Dutta Gautam, 2018, Surg Neurol Int, V9, P111, DOI [10.4103/sni.sni_31_18, 10.4103/sni.sni_31_18]
   GOLDSTEIN SJ, 1981, AM J NEURORADIOL, V2, P475
   Granados Ana Maria, 2018, Radiol Case Rep, V13, P244, DOI [10.1016/j.radcr.2017.11.003, 10.1016/j.radcr.2017.11.003]
   Hocwald O, 2009, PEDIATR DEVEL PATHOL, V12, P398, DOI 10.2350/09-01-0592-CR.1
   Jeng F, 2020, BMJ CASE REP, V13, DOI 10.1136/bcr-2019-233394
   Karremann M, 2010, J NEURO-ONCOL, V97, P257, DOI 10.1007/s11060-009-0021-3
   KASCHTEN B, 1995, J NEUROSURG, V83, P154, DOI 10.3171/jns.1995.83.1.0154
   Kepes JJ, 1996, ACTA NEUROPATHOL, V92, P515, DOI 10.1007/s004010050554
   Lach M, 1996, CAN ASSOC RADIOL J, V47, P209
   Lawton CD, 2012, J NEUROSURG-SPINE, V17, P438, DOI 10.3171/2012.7.SPINE12212
   LEE YY, 1985, AM J NEURORADIOL, V6, P527
   Lowder L, 2019, J NEURO-ONCOL, V143, P381, DOI 10.1007/s11060-019-03184-1
   Malde R, 2004, CHILD NERV SYST, V20, P243, DOI 10.1007/s00381-003-0850-x
   Mallick S, 2015, CHILD NERV SYST, V31, P2341, DOI 10.1007/s00381-015-2919-8
   Martin J, 2014, CASE REP MED, V2014, DOI 10.1155/2014/175679
   MCKEEVER PE, 1984, SOUTHERN MED J, V77, P1027, DOI 10.1097/00007611-198408000-00023
   Meena US, 2016, WORLD J CLIN CASES, V4, P302, DOI 10.12998/wjcc.v4.i9.302
   MEIS JM, 1990, MODERN PATHOL, V3, P19
   Neelima R, 2012, NEUROL INDIA, V60, P674, DOI 10.4103/0028-3886.105222
   NG HK, 1990, CANCER, V65, P1161, DOI 10.1002/1097-0142(19900301)65:5<1161::AID-CNCR2820650522>3.0.CO;2-F
   Okami N, 2002, CHILD NERV SYST, V18, P351, DOI 10.1007/s00381-002-0602-3
   ONO N, 1990, CHILD NERV SYST, V6, P416, DOI 10.1007/BF00302231
   PAULUS W, 1994, ACTA NEUROPATHOL, V88, P420
   RADKOWSKI MA, 1988, J COMPUT ASSIST TOMO, V12, P10, DOI 10.1097/00004728-198801000-00002
   Ravisankar S, 2012, INDIAN J PATHOL MICR, V55, P521, DOI 10.4103/0377-4929.107797
   Reis RM, 2000, AM J PATHOL, V156, P425, DOI 10.1016/S0002-9440(10)64746-3
   Rizk T, 2000, CHILD NERV SYST, V16, P501, DOI 10.1007/PL00007295
   Rulseh AM, 2012, WORLD J SURG ONCOL, V10, DOI 10.1186/1477-7819-10-220
   Salvati M, 2006, CHILD NERV SYST, V22, P1301, DOI 10.1007/s000381-006-0057-z
   Savant HV, 2015, J PEDIATR NEUROSCI, V10, P159, DOI 10.4103/1817-1745.159194
   Smith DR, 2018, J NEURO-ONCOL, V137, P303, DOI 10.1007/s11060-017-2718-z
   TAKAUE Y, 1986, AM J DIS CHILD, V140, P49, DOI 10.1001/archpedi.1986.02140150051032
   Wu WJ, 2017, WORLD J SURG ONCOL, V15, DOI 10.1186/s12957-017-1300-7
NR 40
TC 0
Z9 0
U1 1
U2 6
PU CELL PRESS
PI CAMBRIDGE
PA 50 HAMPSHIRE ST, FLOOR 5, CAMBRIDGE, MA 02139 USA
EI 2405-8440
J9 HELIYON
JI Heliyon
PD NOV
PY 2023
VL 9
IS 11
AR e21204
DI 10.1016/j.heliyon.2023.e21204
EA OCT 2023
PG 8
WC Multidisciplinary Sciences
WE Science Citation Index Expanded (SCI-EXPANDED)
SC Science & Technology - Other Topics
GA X8ZK5
UT WOS:001101268100001
PM 37954329
OA Green Published, gold
DA 2025-08-21
ER

PT J
AU Rao, S
   Kanuri, NN
   Nimbalkar, V
   Arivazhagan, A
   Santosh, V
AF Rao, Shilpa
   Kanuri, Nandaki N.
   Nimbalkar, Vidya
   Arivazhagan, Arimappamagan
   Santosh, Vani
TI High frequency of H3K27M immunopositivity in adult thalamic glioblastoma
SO NEUROPATHOLOGY
LA English
DT Article
DE adult; GBM; immunopositivity; thalamic
ID BRAIN-STEM GLIOMAS; MOLECULAR SUBGROUPS; MUTATIONS
AB Adult thalamic glioblastomas (GBM) are uncommon tumors with limited available molecular data. One of the reported molecular alterations in these tumors is the H3K27M mutation. It has been documented that H3K27M mutation is found in a high proportion of pediatric thalamic gliomas. In this study, we have analyzed the molecular alterations exclusive to adult thalamic GBM. This is a 6 years retrospective study of adult thalamic GBM patients who underwent surgical decompression of the tumor. Clinical data were obtained from the case records. Immunohistochemistry (IHC) was performed on the tumors using antibodies directed against the gene products of R132H mutant isocitrate dehydrogenase 1 (IDH1), alpha-thalassemia/mental retardation X-linked (ATRX), p53, H3K27M, H3K27me3, and V600E mutant BRAF. Molecular analyses were carried out to detect other IDH1 and IDH2 mutations, O-6-methylguanine-DNA-methyltransferase gene (MGMT) promoter methylation, and epidermal growth factor gene (EGFR) and telomerase reverse transcriptase gene (TERT) promoter mutations. A total of 42 cases of adult thalamic GBM were studied. The mean age of presentation was 42 years with age range of 19-58 years. Male predominance was noted. All the tumors were IDH wild-type, BRAF (V600E)-immunonegative and unmethylated for MGMT promoter. H3K27M immunopositivity was noted in 60% of tumors. Of these 33.3% were from older adults above the age of 50 years. Of the H3K27M-immunopositive cases, ATRX loss of expression was seen in 32%, p53 immunopositivity in 24% and EGFR amplification in 12%. Higher frequency of TERT promoter mutations was noted in H3K27M-immunonegative cases (58.8%) compared to immunopositive cases (20%). Ours is one of the few studies elucidating the molecular alterations exclusive to adult thalamic GBM. We show a high frequency of H3K27M immunopositivity, suggestive of its mutational status in these tumors, including in older adults.
C1 [Rao, Shilpa; Kanuri, Nandaki N.; Nimbalkar, Vidya; Santosh, Vani] Natl Inst Mental Hlth & Neurosci, Dept Neuropathol, Bangalore, Karnataka, India.
   [Arivazhagan, Arimappamagan] Natl Inst Mental Hlth & Neurosci, Dept Neurosurg, Bangalore, Karnataka, India.
C3 National Institute of Mental Health & Neurosciences - India; National
   Institute of Mental Health & Neurosciences - India
RP Santosh, V (corresponding author), Natl Inst Mental Hlth & Neurosci, Dept Neuropathol, Bangalore, Karnataka, India.
EM vani.santosh@gmail.com
OI Nimbalkar, Vidya/0000-0001-7209-2387
CR Aihara K, 2014, NEURO-ONCOLOGY, V16, P140, DOI 10.1093/neuonc/not144
   Arita H, 2013, ACTA NEUROPATHOL, V126, P267, DOI 10.1007/s00401-013-1141-6
   Babu R, 2014, J NEURO-ONCOL, V119, P177, DOI 10.1007/s11060-014-1471-9
   Banan R, 2017, ACTA NEUROPATHOL COM, V5, DOI 10.1186/s40478-017-0500-2
   Buczkowicz P, 2014, NAT GENET, V46, P451, DOI 10.1038/ng.2936
   CHEEK WR, 1966, J NEUROSURG, V24, P505, DOI 10.3171/jns.1966.24.2.0505
   Feng J, 2015, HUM PATHOL, V46, P1626, DOI 10.1016/j.humpath.2015.07.002
   Gupta A, 2017, ARCH PATHOL LAB MED, V141, P1316, DOI 10.5858/arpa.2017-0249-RA
   Hawkins CE, 2016, WHO Classification of Tumours of the Central Nervous System, P57
   Kleinschmidt-DeMasters BK, 2018, CLIN NEUROPATHOL, V37, P53, DOI 10.5414/NP301085
   Louis DN, 2018, ACTA NEUROPATHOL, V135, P639, DOI 10.1007/s00401-018-1826-y
   MCKISSOCK W, 1958, BRAIN, V81, P41, DOI 10.1093/brain/81.1.41
   Neumann JE, 2016, J NEUROPATH EXP NEUR, V75, P408, DOI 10.1093/jnen/nlw015
   Nishio S, 1997, ACTA NEUROCHIR, V139, P336, DOI 10.1007/BF01808830
   Pathy S, 2002, NEUROL INDIA, V50, P37
   Reyes-Botero G, 2014, J NEURO-ONCOL, V116, P405, DOI 10.1007/s11060-013-1312-2
   Ryall S, 2016, ACTA NEUROPATHOL COM, V4, DOI 10.1186/s40478-016-0353-0
   Solomon DA, 2016, BRAIN PATHOL, V26, P569, DOI 10.1111/bpa.12336
   Srividya MR, 2010, J CLIN PATHOL, V63, P687, DOI 10.1136/jcp.2009.074898
   Takami H, 2015, BRAIN PATHOL, V25, P256, DOI 10.1111/bpa.12173
   TOVI D, 1961, J NEUROSURG, V18, P730, DOI 10.3171/jns.1961.18.6.0730
   Zhang P, 2016, WORLD J SURG ONCOL, V14, DOI 10.1186/s12957-016-0820-x
NR 22
TC 7
Z9 8
U1 0
U2 5
PU WILEY
PI HOBOKEN
PA 111 RIVER ST, HOBOKEN 07030-5774, NJ USA
SN 0919-6544
EI 1440-1789
J9 NEUROPATHOLOGY
JI Neuropathology
PD APR
PY 2019
VL 39
IS 2
BP 78
EP 84
DI 10.1111/neup.12537
PG 7
WC Clinical Neurology; Neurosciences; Pathology
WE Science Citation Index Expanded (SCI-EXPANDED)
SC Neurosciences & Neurology; Pathology
GA HR3LR
UT WOS:000463039500002
PM 30937985
DA 2025-08-21
ER

PT J
AU Purkait, S
   Jha, P
   Sharma, MC
   Suri, V
   Sharma, M
   Kale, SS
   Sarkar, C
AF Purkait, Suvendu
   Jha, Prerana
   Sharma, Mehar Chand
   Suri, Vaishali
   Sharma, Manish
   Kale, Shashank Sharad
   Sarkar, Chitra
TI CDKN2A deletion in pediatric versus adult glioblastomas and predictive
   value of p16 immunohistochemistry
SO NEUROPATHOLOGY
LA English
DT Article
DE adult GBM; CDKN2A; glioma; p16; pediatric GBM
ID IN-SITU-HYBRIDIZATION; ADJUVANT TEMOZOLOMIDE; GENETIC ALTERATIONS;
   SURVIVAL; FISH; CONCOMITANT; P16(INK4A); PATHWAYS; INACTIVATION;
   RADIOTHERAPY
AB Cell cycle regulator genes are major target of mutation in many human malignancies including glioblastomas (GBMs). CDKN2A is one such tumor suppressor gene which encodes p16INK4a protein and serves as an inhibitor of cell cycle progression. Very few studies are available regarding the association of CDKN2A deletion with p16 protein expression in GBMs. There is limited data on the frequency of CDKN2A deletion in different age groups. The aim of the present study was to analyze the frequency of CDKN2A gene deletions in GBM and correlate CDKN2A deletional status with (i) age of the patient (ii) p16 protein expression and (iii) other genetic alterations, namely EGFR amplification and TP53 mutation. A combined retrospective and prospective study was conducted. Sixty seven cases were included. The patients were grouped into pediatric (218 years), young adults (19-40 years) and older adults (>40 years). CDKN2A and EGFR status were assessed by Fluorescence in situ Hybridization. TP53 mutation was analyzed by PCR based method. p16 expression was assessed using immunohistochemistry. CDKN2A deletion was noted in 40.3% cases of GBM with majority being homozygous deletion (74%). It was commoner in primary GBMs (65.8%) and cases with EGFR amplification (50%). A variable frequency of CDKN2A was observed in older adults (42.3%), young adults (44%), and pediatric patients (31.25%). The difference however was not statistically significant. There was statistically significant association between CDKN2A deletion and p16 immunonegativity with a high negative predictive value of immunohistochemistry.
C1 [Purkait, Suvendu; Jha, Prerana; Sharma, Mehar Chand; Suri, Vaishali; Sarkar, Chitra] AIIMS, Dept Pathol, New Delhi 110029, India.
   [Sharma, Manish; Kale, Shashank Sharad] AIIMS, Dept Neurosurg, New Delhi 110029, India.
C3 All India Institute of Medical Sciences (AIIMS) New Delhi; All India
   Institute of Medical Sciences (AIIMS) New Delhi
RP Sarkar, C (corresponding author), AIIMS, Dept Pathol, New Delhi 110029, India.
EM sarkar.chitra@gmail.com
RI Sharma, Atul/ISS-2723-2023
FU Indian Council of Medical Research (ICMR); Neuro Sciences Centre;
   Department of Pathology
FX The authors thankful to Indian Council of Medical Research (ICMR), Neuro
   Sciences Centre and Department of Pathology, for funding; all
   consultants from the Department of Neurosurgery, AIIMS; all technical
   staff from the Neuropathology laboratory, AIIMS and Department of
   Biostatistics, AIIMS.
CR [Anonymous], 2010, CBTRUS STAT REP PRIM
   ARAP W, 1995, CANCER RES, V55, P1351
   Batchelor TT, 2004, CLIN CANCER RES, V10, P228, DOI 10.1158/1078-0432.CCR-0841-3
   Berger JH, 2007, CURR MOL MED, V7, P63, DOI 10.2174/156652407779940477
   Biernat W, 1997, ACTA NEUROPATHOL, V94, P303, DOI 10.1007/s004010050711
   Brat DJ, 2004, NEURO-ONCOLOGY, V6, P96, DOI 10.1215/S1152851703000231
   Burns KL, 1998, J NEUROPATH EXP NEUR, V57, P122, DOI 10.1097/00005072-199802000-00003
   Chiosea S, 2008, MODERN PATHOL, V21, P742, DOI 10.1038/modpathol.2008.45
   Fueyo J, 1996, ONCOGENE, V12, P103
   Fukushima T, 2006, J NEUROPATH EXP NEUR, V65, P12, DOI 10.1097/01.jnen.0000196132.66464.96
   Fuller CE, 2002, BRAIN PATHOL, V12, P67
   Ivanchuk SM, 2001, J NEURO-ONCOL, V51, P219, DOI 10.1023/A:1010632309113
   Jalali R, 2008, J NEURO-ONCOL, V87, P111, DOI 10.1007/s11060-007-9487-z
   Jha P, 2011, DIAGN MOL PATHOL, V20, P225, DOI 10.1097/PDM.0b013e31821c30bc
   Jha P, 2011, DIAGN MOL PATHOL, V20, P40, DOI 10.1097/PDM.0b013e3181e961e9
   Kamiryo T, 2002, J NEUROSURG, V96, P815, DOI 10.3171/jns.2002.96.5.0815
   Korshunov A, 2005, MODERN PATHOL, V18, P1258, DOI 10.1038/modpathol.3800415
   Korshunov A, 2005, CANCER-AM CANCER SOC, V104, P825, DOI 10.1002/cncr.21221
   Labuhn M, 2001, ONCOGENE, V20, P1103, DOI 10.1038/sj.onc.1204197
   Lamborn KR, 2004, NEURO-ONCOLOGY, V6, P227, DOI 10.1215/S1152851703000620
   Martinez R, 2010, J NEURO-ONCOL, V96, P321, DOI 10.1007/s11060-009-9967-4
   Miettinen H, 1999, J NEURO-ONCOL, V41, P205, DOI 10.1023/A:1006185220369
   MOULTON T, 1995, AM J PATHOL, V146, P613
   Ohgaki H, 2004, CANCER RES, V64, P6892, DOI 10.1158/0008-5472.CAN-04-1337
   Ohgaki H, 2005, ACTA NEUROPATHOL, V109, P93, DOI 10.1007/s00401-005-0991-y
   Ohgaki H, 2007, AM J PATHOL, V170, P1445, DOI 10.2353/ajpath.2007.070011
   Ohgaki H, 2009, CANCER SCI, V100, P2235, DOI 10.1111/j.1349-7006.2009.01308.x
   Perry A, 1997, J NEUROPATH EXP NEUR, V56, P999, DOI 10.1097/00005072-199709000-00005
   Petitjean A, 2007, HUM MUTAT, V28, P622, DOI 10.1002/humu.20495
   QUELLE DE, 1995, CELL, V83, P993
   Raffel C, 1999, CLIN CANCER RES, V5, P4085
   Rao LS, 1997, DIAGN MOL PATHOL, V6, P115, DOI 10.1097/00019606-199704000-00008
   Ruas M, 1998, BIOCHIM BIOPHYS ACTA, V1378, P115
   Russo AA, 1998, NATURE, V395, P237, DOI 10.1038/26155
   Shih HA, 2005, INT J RADIAT ONCOL, V63, P704, DOI 10.1016/j.ijrobp.2005.03.059
   Stupp R, 2005, NEW ENGL J MED, V352, P987, DOI 10.1056/NEJMoa043330
   Stupp R, 2009, LANCET ONCOL, V10, P459, DOI 10.1016/S1470-2045(09)70025-7
   Subramaniam MM, 2006, AM J CLIN PATHOL, V126, P866, DOI 10.1309/E2AAY2XXN431WL81
NR 38
TC 54
Z9 56
U1 0
U2 9
PU WILEY
PI HOBOKEN
PA 111 RIVER ST, HOBOKEN 07030-5774, NJ USA
SN 0919-6544
EI 1440-1789
J9 NEUROPATHOLOGY
JI Neuropathology
PD AUG
PY 2013
VL 33
IS 4
BP 405
EP 412
DI 10.1111/neup.12014
PG 8
WC Clinical Neurology; Neurosciences; Pathology
WE Science Citation Index Expanded (SCI-EXPANDED)
SC Neurosciences & Neurology; Pathology
GA 193YQ
UT WOS:000322597800003
PM 23311918
DA 2025-08-21
ER

PT J
AU Pistono, A
   Pariente, J
   Jucla, M
AF Pistono, Aurelie
   Pariente, Jeremie
   Jucla, Melanie
TI Disfluency patterns in Alzheimer's disease and frontotemporal lobar
   degeneration
SO CLINICAL LINGUISTICS & PHONETICS
LA English
DT Article
DE Disfluency; Alzheimer's disease; frontotemporal lobar degeneration;
   discourse production
ID LOW-GRADE GLIOMAS; ELOQUENT AREAS; DIAGNOSTIC-CRITERIA; PICTURE
   DESCRIPTION; SPONTANEOUS SPEECH; LANGUAGE DECLINE; FILLED PAUSES; AWAKE
   SURGERY; DISCOURSE; COMMUNICATION
AB Disfluencies may reflect various mechanisms: word-finding difficulties, planning strategies, inter-individual cognitive variability, etc. In the current paper, we examined disfluency production in patients with a behavioural variant of Frontotemporal lobar degeneration (bvFTLD), compared to patients with Alzheimer's disease (AD) and healthy older adults. We showed that bvFTLD participants have lower speech rate and produce more incomplete utterances. However, those measures were not correlated with naming and fluency tasks. On the contrary, AD participants did not differ from healthy controls on disfluency production, but discourse measures were correlated with the participants' lexical-semantic impairment. This provides evidence for different causes of disfluency in AD and FTLD, and a distinct role of each disfluency phenomenon.
C1 [Pistono, Aurelie] Univ Ghent, Dept Expt Psychol, Henri Dunantlaan 2, B-9000 Ghent, Belgium.
   [Pariente, Jeremie] Toulouse Univ, UPS, INSERM, Toulouse Neurolmaging Ctr, Toulouse, France.
   [Pariente, Jeremie] Toulouse Univ Hosp, Neurosci Ctr, Neurol Dept, Toulouse, France.
   [Jucla, Melanie] Univ Toulouse, Lab Neuropsycholinguist, Toulouse, France.
C3 Ghent University; Universite de Toulouse; Universite Toulouse III - Paul
   Sabatier; Institut National de la Sante et de la Recherche Medicale
   (Inserm); Universite Federale Toulouse Midi-Pyrenees (ComUE); CHU de
   Toulouse; Universite de Toulouse; Universite Toulouse III - Paul
   Sabatier; Universite de Toulouse
RP Pistono, A (corresponding author), Univ Ghent, Dept Expt Psychol, Henri Dunantlaan 2, B-9000 Ghent, Belgium.
EM aurelie.pistono@ugent.be
RI PISTONO, Aurélie/GPX-8192-2022
OI Jucla, Melanie/0000-0002-5775-9873
CR Ahmed S, 2008, CORTEX, V44, P746, DOI 10.1016/j.cortex.2007.02.002
   Ash S, 2006, NEUROLOGY, V66, P1405, DOI 10.1212/01.wnl.0000210435.72614.38
   Ash S, 2007, BRAIN LANG, V103, P181, DOI 10.1016/j.bandl.2007.07.105
   Ash S, 2009, J NEUROLINGUIST, V22, P370, DOI 10.1016/j.jneuroling.2008.12.001
   Bezy C, 2016, GREMOTS EVALUATION L
   Blair M, 2007, J INT NEUROPSYCH SOC, V13, P237, DOI 10.1017/S1355617707070269
   Brandao L., 2013, PSICOLOGIA PESQUISA, V7, P99, DOI [https://doi.org/10.5327/Z1982-1247201300010011, DOI 10.5327/Z1982-1247201300010011]
   Clark HH, 2002, COGNITION, V84, P73, DOI 10.1016/S0010-0277(02)00017-3
   Cotelli M, 2006, NEUROPSYCHOLOGY, V20, P558, DOI 10.1037/0894-4105.20.5.558
   Croisile B, 1996, BRAIN LANG, V53, P1, DOI 10.1006/brln.1996.0033
   de Lira JO, 2011, INT PSYCHOGERIATR, V23, P404, DOI 10.1017/S1041610210001092
   Dubois B, 2014, LANCET NEUROL, V13, P614, DOI 10.1016/S1474-4422(14)70090-0
   Engelhardt PE, 2019, Q J EXP PSYCHOL, V72, P1084, DOI 10.1177/1747021818778752
   Engelhardt PE, 2013, ACTA PSYCHOL, V144, P424, DOI 10.1016/j.actpsy.2013.08.002
   Engelhardt PE, 2010, MEM COGNITION, V38, P617, DOI 10.3758/MC.38.5.617
   FOLSTEIN MF, 1975, J PSYCHIAT RES, V12, P189, DOI 10.1016/0022-3956(75)90026-6
   Forbes-McKay KE, 2005, NEUROL SCI, V26, P243, DOI 10.1007/s10072-005-0467-9
   Geraudie A, 2021, NEUROSCI BIOBEHAV R, V131, P1076, DOI 10.1016/j.neubiorev.2021.10.015
   Gorno-Tempini ML, 2011, NEUROLOGY, V76, P1006, DOI 10.1212/WNL.0b013e31821103e6
   Hartsuiker RJ, 2001, COGNITIVE PSYCHOL, V42, P113, DOI 10.1006/cogp.2000.0744
   HOLM S, 1979, SCAND J STAT, V6, P65
   Hothorn T, 2008, J STAT SOFTW, V28, P1
   Kavé G, 2017, AGING NEUROPSYCHOL C, V24, P508, DOI 10.1080/13825585.2016.1226249
   Marini A, 2005, J PSYCHOLINGUIST RES, V34, P439, DOI 10.1007/s10936-005-6203-z
   Pistono A, 2019, NEUROPSYCHOLOGIA, V124, P133, DOI 10.1016/j.neuropsychologia.2018.12.018
   Pistono A, 2021, J ALZHEIMERS DIS, V82, P447, DOI 10.3233/JAD-201584
   Pistono A, 2021, LANG COGN NEUROSCI, V36, P1038, DOI 10.1080/23273798.2021.1905166
   Pistono A, 2019, INT J LANG COMM DIS, V54, P390, DOI 10.1111/1460-6984.12444
   Pistono A, 2016, J ALZHEIMERS DIS, V50, P687, DOI 10.3233/JAD-150408
   POSTMA A, 1993, J SPEECH HEAR RES, V36, P472, DOI 10.1044/jshr.3603.472
   Rascovsky K, 2011, BRAIN, V134, P2456, DOI 10.1093/brain/awr179
   Schmitter-Edgecombe M, 2000, ARCH CLIN NEUROPSYCH, V15, P479, DOI 10.1016/S0887-6177(99)00039-6
   Schnadt M.J., 2006, P ANN M COGN SCI SOC, P8
   Taler V, 2008, J CLIN EXP NEUROPSYC, V30, P501, DOI 10.1080/13803390701550128
   Tree JEF, 1995, J MEM LANG, V34, P709, DOI 10.1006/jmla.1995.1032
   Wilson SM, 2010, BRAIN, V133, P2069, DOI 10.1093/brain/awq129
NR 36
TC 2
Z9 2
U1 3
U2 14
PU TAYLOR & FRANCIS INC
PI PHILADELPHIA
PA 530 WALNUT STREET, STE 850, PHILADELPHIA, PA 19106 USA
SN 0269-9206
EI 1464-5076
J9 CLIN LINGUIST PHONET
JI Clin. Linguist. Phon.
PD APR 2
PY 2024
VL 38
IS 4
BP 345
EP 358
DI 10.1080/02699206.2022.2112085
EA AUG 2022
PG 14
WC Audiology & Speech-Language Pathology; Linguistics; Rehabilitation
WE Science Citation Index Expanded (SCI-EXPANDED); Social Science Citation Index (SSCI)
SC Audiology & Speech-Language Pathology; Linguistics; Rehabilitation
GA OE8J0
UT WOS:000844721300001
PM 36004675
DA 2025-08-21
ER

PT J
AU Minniti, G
   Enrici, RM
AF Minniti, Giuseppe
   Enrici, Riccardo Maurizi
TI Radiation therapy for older adults with glioblastoma: radical treatment,
   palliative treatment, or no treatment at all?
SO JOURNAL OF NEURO-ONCOLOGY
LA English
DT Review
DE Glioblastoma; Elderly; Radiotherapy; Chemotherapy; Temozolomide
ID NEWLY-DIAGNOSED GLIOBLASTOMA; RADIOTHERAPY PLUS CONCOMITANT;
   ELDERLY-PATIENTS; ADJUVANT TEMOZOLOMIDE; HYPOFRACTIONATED RADIOTHERAPY;
   PHASE-II; MALIGNANT GLIOMAS; MULTIFORME; PROGNOSIS; AGE
AB The incidence of glioblastoma in older adults has increased over the last few decades. Current treatment includes surgery, radiotherapy, and chemotherapy, but optimal disease management remains a matter of debate. Both standard (60 Gy in 30 daily fractions) and hypofractionated radiotherapy (30-40 Gy in 10-15 daily fractions) have been employed with a similar survival benefit. Recent randomized studies indicate that chemotherapy with the alkylating agent temozolomide is a safe and effective therapeutic option for patients aged 60 years or older with newly diagnosed glioblastoma, suggesting that it should be a sufficient treatment for patients presenting with a methylated O6-methylguanine-DNA methyltransferase (MGMT) promoter gene. The addition of concomitant temozolomide chemotherapy, adjuvant temozolomide chemotherapy, or both to postoperative radiotherapy, which is the standard treatment for adults with glioblastoma, has been associated with a survival benefit for older patients with a good performance status; however, aggressive treatment in this population may be associated with a high risk of neurological toxicity and deterioration of quality of life. Survival stratification according to age, MGMT promoter methylation status, and neurological status may be useful for clinical decision making and designing randomized trials for adequately evaluating the optimal combination of radiotherapy and chemotherapy for older patients with glioblastoma.
C1 [Minniti, Giuseppe; Enrici, Riccardo Maurizi] Univ Roma La Sapienza, St Andrea Hosp, Dept Radiat Oncol, I-00189 Rome, Italy.
   [Minniti, Giuseppe] IRCCS Neuromed, Pozzilli, Isernia, Italy.
C3 Sapienza University Rome; Azienda Ospedaliera Sant'Andrea; IRCCS
   Neuromed
RP Minniti, G (corresponding author), Univ Roma La Sapienza, St Andrea Hosp, Dept Radiat Oncol, Via Grottarossa 1035, I-00189 Rome, Italy.
EM giuseppe.minniti@ospedalesantandrea.it
RI ; Minniti, Giuseppe/AAC-2419-2019
OI minniti, giuseppe/0000-0003-1239-1603; 
CR Barker CA, 2012, J NEURO-ONCOL, V109, P391, DOI 10.1007/s11060-012-0906-4
   BAUMAN GS, 1994, INT J RADIAT ONCOL, V29, P835, DOI 10.1016/0360-3016(94)90573-8
   Behm T, 2013, CLIN NEUROL NEUROSUR, V115, P2142, DOI 10.1016/j.clineuro.2013.08.002
   Brandes AA, 2003, CANCER, V97, P657, DOI 10.1002/cncr.11097
   Brandes AA, 2009, CANCER-AM CANCER SOC, V115, P3512, DOI 10.1002/cncr.24406
   Chinot OL, 2004, CANCER, V100, P2208, DOI 10.1002/cncr.20224
   Combs SE, 2008, INT J RADIAT ONCOL, V70, P987, DOI 10.1016/j.ijrobp.2007.07.2368
   Dolecek TA, 2012, NEURO-ONCOLOGY, V14, pv1, DOI 10.1093/neuonc/nos218
   Ford J M, 1997, Clin Oncol (R Coll Radiol), V9, P20, DOI 10.1016/S0936-6555(97)80053-2
   Gerstein J, 2010, RADIOTHER ONCOL, V97, P382, DOI 10.1016/j.radonc.2010.06.014
   Gerstner ER, 2009, NEUROLOGY, V73, P1509, DOI 10.1212/WNL.0b013e3181bf9907
   Glantz M, 2003, CANCER, V97, P2262, DOI 10.1002/cncr.11323
   Hoegler DB, 1997, J NEURO-ONCOL, V33, P201, DOI 10.1023/A:1005750111883
   Hutchins LF, 1999, NEW ENGL J MED, V341, P2061, DOI 10.1056/NEJM199912303412706
   Keime-Guibert F, 2007, NEW ENGL J MED, V356, P1527, DOI 10.1056/NEJMoa065901
   Malmström A, 2012, LANCET ONCOL, V13, P916, DOI 10.1016/S1470-2045(12)70265-6
   Marijnen CAM, 2005, RADIOTHER ONCOL, V75, P210, DOI 10.1016/j.radonc.2005.03.004
   McAleese JJ, 2003, RADIOTHER ONCOL, V67, P177, DOI 10.1016/S0167-8140(03)00077-X
   Minniti G, 2008, J NEURO-ONCOL, V88, P97, DOI 10.1007/s11060-008-9538-0
   Minniti G, 2013, INT J RADIAT ONCOL, V86, P285, DOI 10.1016/j.ijrobp.2013.02.013
   Minniti G, 2012, INT J RADIAT ONCOL, V83, P93, DOI 10.1016/j.ijrobp.2011.06.1992
   Minniti G, 2011, J NEURO-ONCOL, V102, P311, DOI 10.1007/s11060-010-0324-4
   Minniti G, 2009, J NEURO-ONCOL, V91, P95, DOI 10.1007/s11060-008-9689-z
   Mohan DS, 1998, INT J RADIAT ONCOL, V42, P981, DOI 10.1016/S0360-3016(98)00296-X
   Nguyen Ludovic T, 2013, Cancers (Basel), V5, P1177, DOI 10.3390/cancers5031177
   Niyazi M, 2012, STRAHLENTHER ONKOL, V188, P154, DOI 10.1007/s00066-011-0026-7
   Pérez-Larraya JG, 2011, J CLIN ONCOL, V29, P3050, DOI 10.1200/JCO.2011.34.8086
   Pierga JY, 1999, J NEURO-ONCOL, V43, P187, DOI 10.1023/A:1006262918694
   Roa W, 2004, J CLIN ONCOL, V22, P1583, DOI 10.1200/JCO.2004.06.082
   ROSENBLUM ML, 1982, LANCET, V1, P885
   Sateren WB, 2002, J CLIN ONCOL, V20, P2109, DOI 10.1200/JCO.2002.08.056
   Shapiro WR, 1998, ONCOLOGY-NY, V12, P233
   Sijben AE, 2008, J NEURO-ONCOL, V89, P97, DOI 10.1007/s11060-008-9593-6
   Stupp R, 2005, NEW ENGL J MED, V352, P987, DOI 10.1056/NEJMoa043330
   Stupp R, 2009, LANCET ONCOL, V10, P459, DOI 10.1016/S1470-2045(09)70025-7
   THOMAS R, 1994, RADIOTHER ONCOL, V33, P113, DOI 10.1016/0167-8140(94)90064-7
   Uzuka T, 2014, J NEURO-ONCOL, V116, P299, DOI 10.1007/s11060-013-1291-3
   Villa S, 1998, INT J RADIAT ONCOL, V42, P977, DOI 10.1016/S0360-3016(98)00356-3
   Whittle IR, 2002, BRIT J NEUROSURG, V16, P343, DOI 10.1080/02688690021000007650
   Wick W, 2012, LANCET ONCOL, V13, P707, DOI 10.1016/S1470-2045(12)70164-X
   YELLEN SB, 1994, J NATL CANCER I, V86, P1766, DOI 10.1093/jnci/86.23.1766
NR 41
TC 8
Z9 9
U1 0
U2 8
PU SPRINGER
PI NEW YORK
PA ONE NEW YORK PLAZA, SUITE 4600, NEW YORK, NY, UNITED STATES
SN 0167-594X
EI 1573-7373
J9 J NEURO-ONCOL
JI J. Neuro-Oncol.
PD NOV
PY 2014
VL 120
IS 2
BP 225
EP 233
DI 10.1007/s11060-014-1566-3
PG 9
WC Oncology; Clinical Neurology
WE Science Citation Index Expanded (SCI-EXPANDED)
SC Oncology; Neurosciences & Neurology
GA AS3JD
UT WOS:000344172600001
PM 25096799
DA 2025-08-21
ER

PT J
AU Ernster, AE
   Klepin, HD
   Lesser, GJ
AF Ernster, Alayna E.
   Klepin, Heidi D.
   Lesser, Glenn J.
TI Strategies to Assess and Manage Frailty among Patients Diagnosed with
   Primary Malignant Brain Tumors
SO CURRENT TREATMENT OPTIONS IN ONCOLOGY
LA English
DT Review
DE Frailty; Neuro-oncology; Glioma; Brain tumor
ID OLDER-ADULTS; INDEX; CANCER; HEALTH; DISPOSITION; VALIDATION; MORBIDITY;
   OUTCOMES; MODEL; RISK
AB Frailty refers to a biologic process that results in reduced physiologic and functional reserve. Patients diagnosed with primary malignant brain tumors experience high symptom burden from tumor and tumor-directed treatments that, coupled with previous comorbidities, may contribute to frailty. Within the primary malignant brain tumor population, frailty is known to associate with mortality, higher healthcare utilization, and increased risk of postoperative complications. As such, methods to assess and manage frailty are paramount. However, there is currently no clear consensus on how to best assess and manage frailty throughout the entirety of the disease trajectory. Given the association between frailty and health outcomes, more research is needed to determine best practice protocols for the assessment and management of frailty among patients diagnosed with primary malignant brain tumors.
C1 [Ernster, Alayna E.] Wake Forest Univ, Sch Med, Dept Social Sci & Hlth Policy, Med Ctr Blvd, Winston Salem, NC 27157 USA.
   [Klepin, Heidi D.; Lesser, Glenn J.] Wake Forest Univ, Sch Med, Dept Internal Med, Sect Hematol & Oncol, Med Ctr Blvd, Winston Salem, NC 27157 USA.
C3 Wake Forest University; Wake Forest University
RP Ernster, AE (corresponding author), Wake Forest Univ, Sch Med, Dept Social Sci & Hlth Policy, Med Ctr Blvd, Winston Salem, NC 27157 USA.
EM aernster@wakehealth.edu
FU National Institutes of Health, T32 Cancer Prevention and Control
   Training Program
FX No Statement Available
CR Bellera CA, 2012, ANN ONCOL, V23, P2166, DOI 10.1093/annonc/mdr587
   Bonney PA, 2021, WORLD NEUROSURG, V146, pE1045, DOI 10.1016/j.wneu.2020.11.083
   Botros D, 2022, NEUROSURGERY, V91, P477, DOI 10.1227/neu.0000000000002063
   Callahan KE, 2021, J AM GERIATR SOC, V69, P1357, DOI 10.1111/jgs.17027
   Clegg A, 2016, AGE AGEING, V45, P353, DOI 10.1093/ageing/afw039
   Cloney Michael, 2016, World Neurosurg, V89, P362, DOI [10.1016/j.wneu.2015.12.096, 10.1016/j.wneu.2015.12.096]
   Cooper L, 2022, J AM GERIATR SOC, V70, P90, DOI 10.1111/jgs.17446
   Dale W, 2023, J CLIN ONCOL, V41, P4293, DOI 10.1200/JCO.23.00933
   Dale W, 2021, JCO ONCOL PRACT, V17, P336, DOI 10.1200/OP.20.00442
   Deluche E, 2019, J GERIATR ONCOL, V10, P159, DOI 10.1016/j.jgo.2018.07.002
   Fried LP, 2001, J GERONTOL A-BIOL, V56, pM146, DOI 10.1093/gerona/56.3.M146
   Goede V, 2023, CLIN INTERV AGING, V18, P505, DOI 10.2147/CIA.S365494
   Hall DE, 2017, JAMA SURG, V152, P175, DOI 10.1001/jamasurg.2016.4202
   Harland TA, 2020, WORLD NEUROSURG, V133, pE813, DOI 10.1016/j.wneu.2019.10.010
   Huq S, 2022, WORLD NEUROSURG, V166, P268, DOI [10.1016/J.WNEU.2022.07.039, 10.1016/j.wneu.2022.07.039]
   Huq S, 2021, NEUROSURGERY, V88, P147, DOI 10.1093/neuros/nyaa335
   Huq S, 2021, WORLD NEUROSURG, V146, pE786, DOI 10.1016/j.wneu.2020.11.018
   Kassicieh AJ, 2022, NEUROSURG FOCUS, V53, DOI 10.3171/2022.9.FOCUS22402
   Katiyar V, 2020, NEUROSURG FOCUS, V49, DOI 10.3171/2020.7.FOCUS20482
   Khalafallah AM, 2020, J NEUROSURG, V135, P78, DOI 10.3171/2020.5.JNS20766
   Klepin HD., 2023, J CLIN ONCOL, V41, P12010, DOI [10.1200/JCO.2023.41.16_suppl.12010, DOI 10.1200/JCO.2023.41.16_SUPPL.12010]
   Klepin Heidi D., 2022, J CLIN ONCOL, V40
   Krenzlin H, 2021, FRONT NEUROL, V12, DOI 10.3389/fneur.2021.777120
   Lansbury LN, 2017, BRIT J GEN PRACT, V67, pE751, DOI 10.3399/bjgp17X693089
   Li D, 2021, JAMA ONCOL, V7, DOI 10.1001/jamaoncol.2021.4158
   Lombardi G, 2019, CANCERS, V11, DOI 10.3390/cancers11101509
   Lorimer CF, 2020, NEURO-ONCOL PRACT, V7, P176, DOI 10.1093/nop/npz040
   Mitnitski A B, 2001, ScientificWorldJournal, V1, P323
   Mohile SG, 2021, LANCET, V398, P1894, DOI 10.1016/S0140-6736(21)01789-X
   Mohile SG, 2018, J CLIN ONCOL, V36, P2326, DOI 10.1200/JCO.2018.78.8687
   Ostrom QT, 2023, NEURO-ONCOLOGY, V25, DOI 10.1093/neuonc/noad149
   Ostrom QT, 2018, NEURO-ONCOLOGY, V20, P1, DOI 10.1093/neuonc/noy131
   Pajewski NM, 2019, J GERONTOL A-BIOL, V74, P1771, DOI 10.1093/gerona/glz017
   Qureshi HM, 2023, J NEURO-ONCOL, V164, P299, DOI 10.1007/s11060-023-04416-1
   Richardson AM, 2019, WORLD NEUROSURG, V126, pE869, DOI 10.1016/j.wneu.2019.03.004
   Rockwood K, 2005, CAN MED ASSOC J, V173, P489, DOI 10.1503/cmaj.050051
   Rockwood K, 2007, J GERONTOL A-BIOL, V62, P722, DOI 10.1093/gerona/62.7.722
   Saliba D, 2001, J AM GERIATR SOC, V49, P1691, DOI 10.1046/j.1532-5415.2001.49281.x
   Sastry RA, 2020, J CLIN NEUROSCI, V81, P95, DOI 10.1016/j.jocn.2020.09.002
   Schmidt AQ, 2023, CLIN NEUROL NEUROSUR, V229, DOI 10.1016/j.clineuro.2023.107724
   Schneider M, 2020, J NEURO-ONCOL, V149, P421, DOI 10.1007/s11060-020-03625-2
   Shahrestani S, 2020, NEUROSURG FOCUS, V49, DOI 10.3171/2020.7.FOCUS20426
   Song XW, 2007, AGING CLIN EXP RES, V19, P145
   Soto-Perez-de-Celis E, 2018, LANCET ONCOL, V19, pE305, DOI 10.1016/S1470-2045(18)30348-6
   Strandberg TE, 2007, LANCET, V369, P1328, DOI [10.1016/S0140-6736(07)60613-8, 10.1016/S0140-6736(12)62167-9]
   Stupp R, 2005, NEW ENGL J MED, V352, P987, DOI 10.1056/NEJMoa043330
   Subramaniam S, 2018, J AM COLL SURGEONS, V226, P173, DOI 10.1016/j.jamcollsurg.2017.11.005
   Thommen R, 2022, J NEURO-ONCOL, V160, P285, DOI 10.1007/s11060-022-04135-z
   Velanovich V, 2013, J SURG RES, V183, P104, DOI 10.1016/j.jss.2013.01.021
   Wang CM, 2021, SURGERY, V170, P1763, DOI 10.1016/j.surg.2021.05.048
   Youngerman BE, 2018, J NEURO-ONCOL, V136, P197, DOI 10.1007/s11060-017-2644-0
NR 51
TC 2
Z9 2
U1 1
U2 9
PU SPRINGER
PI NEW YORK
PA ONE NEW YORK PLAZA, SUITE 4600, NEW YORK, NY, UNITED STATES
SN 1527-2729
EI 1534-6277
J9 CURR TREAT OPTION ON
JI Curr. Treat. Options Oncol.
PD JAN
PY 2024
VL 25
IS 1
BP 27
EP 41
DI 10.1007/s11864-023-01167-z
EA JAN 2024
PG 15
WC Oncology
WE Science Citation Index Expanded (SCI-EXPANDED)
SC Oncology
GA GC1I9
UT WOS:001138263800001
PM 38194149
OA Green Submitted
DA 2025-08-21
ER

PT J
AU Song, K
   Chen, CJ
   Xu, H
   Chen, LC
   Xu, HZ
   Han, X
   Chen, H
   Qin, ZY
AF Song, Kun
   Chen, Chunjui
   Xu, Hao
   Chen, Lingchao
   Xu, Hongzhi
   Han, Xi
   Chen, Hong
   Qin, Zhiyong
TI Prediction of Survival in the Elderly Patients with Glioblastoma using
   Cumulative Inflammatory Markers Score
SO JOURNAL OF NEUROLOGICAL SURGERY PART B-SKULL BASE
LA English
DT Article
DE glioblastoma; fibrinogen; neutrophil-lymphocyte ratio;
   platelet-lymphocyte ratio
ID NEUTROPHIL-LYMPHOCYTE RATIO; PREOPERATIVE PLASMA-FIBRINOGEN; CURATIVE
   RESECTION; PROGNOSIS; TEMOZOLOMIDE; RADIOTHERAPY; POPULATION; OUTCOMES;
   TUMORS; OLDER
AB Objectives This retrospective study aimed to explore the prognostic effect of cumulative score based on neutrophil-to-lymphocyte ratio (NLR), platelet-to-lymphocyte ratio (PLR), and fibrinogen in older adults diagnosed with glioblastoma (GBM). Design Retrospective study. Setting Huashan Hospital. Participants Patients aged over 60 years and diagnosed with GBM between 2010 and 2017. Main Outcome Measures Results of preoperative routine biochemistry and coagulation blood examinations were reviewed from medical records. Overall survival (OS) was considered a period from first resection surgery until death. Progression-free survival (PFS) was considered a period from initial operation until the date of tumor progression demonstrated in brain magnetic resonance imaging or death from any cause. If no event occurred, the last follow-up appointment was the end of the observation for OS or PFS. The Kaplan-Meier method was used to evaluate survival curves, and prognostic factors were analyzed by the Cox proportional hazards model. Results A total of 289 patients were included. Patients with higher levels of fibrinogen, NLR, and PLR had significantly shorter median OS ( p = 0.001, p = 0.016, and p = 0.002, respectively) and PFS ( p = 0.004, p = 0.022, and p = 0.009, respectively) compared with those with lower levels. Multivariate analyses showed a significant association between higher F-NLR-PLR score and reduced OS (adjusted hazard ratios [aHRs]: 1.356, 95% confidence interval [CI] 1.009-1.822 for scores 1-2 compared with 0; 5.974, 95% CI 2.811-12.698 for score 3 compared with 0). Similarly, a significant association between higher F-NLR-PLR score and reduced PFS was observed (aHR: 1.428, 95% CI 1.066-1.912 for scores 1-2 compared with 0; aHR: 2.860, 95% CI 1.315-6.223 for score 3 compared with 0). Conclusion Higher F-NLR-PLR score is associated with reduced OS and PFS in older adults with GBM, which helps identify patients at high risk and guide the individualized treatment in clinical practice.
C1 [Han, Xi; Qin, Zhiyong] Fudan Univ, Huashan Hosp, Shanghai Med Coll, Dept Neurosurg, 12 Middle Wulumuqi Rd, Shanghai 200040, Peoples R China.
   Fudan Univ, Huashan Hosp, Shanghai Med Coll, Dept Neuropathol, Shanghai, Peoples R China.
C3 Fudan University; Fudan University
RP Qin, ZY (corresponding author), Fudan Univ, Huashan Hosp, Shanghai Med Coll, Dept Neurosurg, 12 Middle Wulumuqi Rd, Shanghai 200040, Peoples R China.
EM wisdomqin@vip.163.com
FU Development Center for Medical Science and Technology National Health
   and Family Planning Commission of the People Republic of China
   [W2012FZ003]
FX This work was supported by Development Center for Medical Science and
   Technology National Health and Family Planning Commission of the People
   Republic of China (W2012FZ003).
CR Akamine T, 2018, SURG ONCOL, V27, P88, DOI 10.1016/j.suronc.2018.01.002
   Alexiou GA, 2013, J NEURO-ONCOL, V115, P521, DOI 10.1007/s11060-013-1240-1
   Arigami T, 2016, ONCOLOGY-BASEL, V90, P186, DOI 10.1159/000444494
   Bauchet L, 2014, NEURO-ONCOLOGY, V16, P1459, DOI 10.1093/neuonc/nou063
   Chaichana KL, 2011, J NEUROSURG, V114, P587, DOI 10.3171/2010.8.JNS1081
   Darefsky AS, 2012, CANCER-AM CANCER SOC, V118, P2163, DOI 10.1002/cncr.26494
   de Castro DG, 2017, INT J RADIAT ONCOL, V98, P931, DOI 10.1016/j.ijrobp.2017.03.037
   Du J, 2013, INT J CLIN ONCOL, V18, P517, DOI 10.1007/s10147-012-0412-x
   Ewelt C, 2011, J NEURO-ONCOL, V103, P611, DOI 10.1007/s11060-010-0429-9
   Gan YJ, 2019, WORLD NEUROSURG, V127, pE261, DOI 10.1016/j.wneu.2019.03.085
   Han S, 2015, BMC CANCER, V15, DOI 10.1186/s12885-015-1629-7
   Hartmann C, 2010, ACTA NEUROPATHOL, V120, P707, DOI 10.1007/s00401-010-0781-z
   Heiland DH, 2018, J NEURO-ONCOL, V140, P393, DOI 10.1007/s11060-018-2994-2
   Joyce JA, 2009, NAT REV CANCER, V9, P239, DOI 10.1038/nrc2618
   Keime-Guibert F, 2007, NEW ENGL J MED, V356, P1527, DOI 10.1056/NEJMoa065901
   Kijima T, 2017, CANCER SCI, V108, P193, DOI 10.1111/cas.13127
   Linhares P, 2020, INT J MOL SCI, V21, DOI 10.3390/ijms21165809
   Lopes M, 2018, J NEURO-ONCOL, V136, P173, DOI 10.1007/s11060-017-2641-3
   Malaguarnera L, 2001, ARCH GERONTOL GERIAT, V32, P1, DOI 10.1016/S0167-4943(00)00086-8
   Malmström A, 2012, LANCET ONCOL, V13, P916, DOI 10.1016/S1470-2045(12)70265-6
   Noorbakhsh A, 2014, J NEUROSURG, V120, P31, DOI 10.3171/2013.9.JNS13877
   Ostrom QT, 2013, NEURO-ONCOLOGY, V15, P1, DOI 10.1093/neuonc/not151
   Paszat L, 2001, INT J RADIAT ONCOL, V51, P100, DOI 10.1016/S0360-3016(01)01572-3
   Perisanidis C, 2015, CANCER TREAT REV, V41, P960, DOI 10.1016/j.ctrv.2015.10.002
   Perry JR, 2017, NEW ENGL J MED, V376, P1027, DOI 10.1056/NEJMoa1611977
   Shimizu T, 2018, ANN GASTROENT SURG, V2, P367, DOI 10.1002/ags3.12200
   Straube C, 2020, RADIAT ONCOL, V15, DOI 10.1186/s13014-020-01549-9
   Stupp R, 2005, NEW ENGL J MED, V352, P987, DOI 10.1056/NEJMoa043330
   Tang LA, 2010, J SURG ONCOL, V102, P428, DOI 10.1002/jso.21668
   Wainwright DA, 2014, CLIN CANCER RES, V20, P5290, DOI 10.1158/1078-0432.CCR-14-0514
   Wang JL, 2018, EXCLI J, V17, P505, DOI 10.17179/excli2017-978
   Wang PF, 2018, FRONT PHARMACOL, V9, DOI 10.3389/fphar.2018.00886
   Wang PF, 2017, ONCOTARGET, V8, P50117, DOI 10.18632/oncotarget.15235
   García-Ortega DY, 2018, SURG ONCOL, V27, P551, DOI 10.1016/j.suronc.2018.07.012
   Zadora P, 2015, NEUROL NEUROCHIR POL, V49, P41, DOI 10.1016/j.pjnns.2014.12.006
NR 35
TC 1
Z9 1
U1 0
U2 0
PU THIEME MEDICAL PUBL INC
PI NEW YORK
PA 333 SEVENTH AVE, NEW YORK, NY 10001 USA
SN 2193-6331
EI 2193-634X
J9 J NEUROL SURG PART B
JI Journal of Neurol. Surg. Part B
PD FEB
PY 2025
VL 86
IS 01
BP 98
EP 105
DI 10.1055/s-0044-1779050
EA FEB 2024
PG 8
WC Clinical Neurology; Surgery
WE Science Citation Index Expanded (SCI-EXPANDED)
SC Neurosciences & Neurology; Surgery
GA T8N5E
UT WOS:001159872400001
PM 39881741
OA Green Submitted
DA 2025-08-21
ER

PT J
AU Lim-Fat, MJ
   Cotter, JA
   Touat, M
   Vogelzang, J
   Sousa, C
   Pisano, W
   Geduldig, J
   Bhave, V
   Driver, J
   Kao, PC
   Mcgovern, A
   Ma, CM
   Margol, AS
   Cole, K
   Smith, A
   Goldman, S
   Kaneva, K
   Truong, A
   Nazemi, KJ
   Wood, MD
   Wright, KD
   London, WB
   Warren, KE
   Wen, PY
   Bi, WL
   Alexandrescu, S
   Reardon, DA
   Ligon, KL
   Yeo, KK
AF Lim-Fat, Mary Jane
   Cotter, Jennifer A.
   Touat, Mehdi
   Vogelzang, Jayne
   Sousa, Cecilia
   Pisano, Will
   Geduldig, Jack
   Bhave, Varun
   Driver, Joseph
   Kao, Pei-Chi
   Mcgovern, Alana
   Ma, Clement
   Margol, Ashley S.
   Cole, Kristina
   Smith, Amy
   Goldman, Stewart
   Kaneva, Kristiyana
   Truong, Ailien
   Nazemi, Kellie J.
   Wood, Matthew D.
   Wright, Karen D.
   London, Wendy B.
   Warren, Katherine E.
   Wen, Patrick Y.
   Bi, Wenya Linda
   Alexandrescu, Sanda
   Reardon, David A.
   Ligon, Keith L.
   Yeo, Kee Kiat
TI A comparative analysis of IDH-mutant glioma in pediatric, young adult,
   and older adult patients
SO NEURO-ONCOLOGY
LA English
DT Article
DE AYA; clinical outcome; glioma; IDH-mutation; survivorship
ID LOW-GRADE GLIOMAS; CENTRAL-NERVOUS-SYSTEM; MOLECULAR-GENETICS; GENOMIC
   ANALYSIS; MUTATIONS; ASTROCYTOMAS; ADOLESCENTS; SURVIVAL;
   OLIGODENDROGLIOMAS; CLASSIFICATION
AB Background. The frequency and significance of IDH mutations in glioma across age groups are incompletely understood. We performed a multi-center retrospective age-stratified comparison of patients with IDH-mutant gliomas to identify age-specific differences in clinico-genomic features, treatments, and outcomes. Methods. Clinical, histologic, and sequencing data from patients with IDH-mutant, grades 2-4 gliomas, were collected from collaborating institutions between 2013 and 2019. Patients were categorized as pediatric (<19 years), young adult (YA; 19-39 years), or older adult (>= 40 years). Clinical presentation, treatment, histologic, and molecular features were compared across age categories using Fisher's exact test or analysis-of-variance. Cox proportional-hazards regression was used to determine the association of age and other covariates with overall (OS) and progression-free survival (PFS). Results. We identified a cohort of 379 patients (204 YA) with IDH-mutant glioma with clinical data. There were 155 (41%) oligodendrogliomas and 224 (59%) astrocytomas. YA showed significantly shorter PFS and shorter median time-to-malignant transformation (MT) compared to pediatric and adult groups, but no significant OS difference. Adjusting for pathology type, extent of resection, and upfront therapy in multivariable analysis, the YA group was independently prognostic of shorter PFS than pediatric and adult groups. Among astrocytomas, CDK4/6 copy number amplifications were associated with both shorter PFS and shorter OS. Among oligodendrogliomas, PIK3CA and CDKN2A/2B alterations were associated with shorter OS. Conclusions. IDH-mutant glioma YA patients had significantly shorter PFS and time to MT but did not differ in OS compared to pediatric and adult groups. Treatment approaches varied significantly by patient age and warrant further study as addressable age-associated outcome drivers.
C1 [Lim-Fat, Mary Jane; Wen, Patrick Y.; Reardon, David A.] Univ Toronto, Sunnybrook Hlth Sci Ctr, Dept Med, Div Neurol, Toronto, ON, Canada.
   [Lim-Fat, Mary Jane] Dana Farber Canc Inst, Ctr Neurooncol, Boston, MA USA.
   [Cotter, Jennifer A.] Childrens Hosp Los Angeles, Dept Pathol & Lab Med, Los Angeles, CA USA.
   [Touat, Mehdi] Sorbonne Univ, Inst Cerveau & Moelle Epiniere, Hop Univ Pitie La Salpetriere, AP HP,CNRS,UMR S 1127,Charles Foix,Serv Neurol 2,I, Paris, France.
   [Touat, Mehdi; Vogelzang, Jayne; Sousa, Cecilia; Pisano, Will; Geduldig, Jack; Ligon, Keith L.] Brigham & Womens Hosp, Dept Pathol, Boston, MA USA.
   [Bhave, Varun; Driver, Joseph; Bi, Wenya Linda] Brigham & Womens Hosp, Dept Neurosurg, Boston, MA USA.
   [Kao, Pei-Chi; Mcgovern, Alana; Ma, Clement; Wright, Karen D.; London, Wendy B.; Warren, Katherine E.; Yeo, Kee Kiat] Boston Childrens Hosp, Dana Farber Canc Inst, Dept Pediat Oncol, Boston, MA USA.
   [Ma, Clement] Dalla Lana Sch Publ Hlth, Div Biostat, Toronto, ON, Canada.
   [Margol, Ashley S.] Childrens Hosp Los Angeles, Dept Pediat, Los Angeles, CA USA.
   [Cole, Kristina] Childrens Hosp Philadelphia, Dept Pediat, Philadelphia, PA USA.
   [Smith, Amy] Orlando Hlth Arnold Palmer Hosp Children, Dept Pediat, Orlando, FL USA.
   [Goldman, Stewart; Kaneva, Kristiyana] Phoenix Childrens & Univ Arizona, Dept Child Hlth, Med Sch, Phoenix, AZ USA.
   [Goldman, Stewart] Ann & Robert H Lurie Childrens Hosp, Dept Pediat, Chicago, IL USA.
   [Kaneva, Kristiyana] Tempus Labs Inc, Chicago, IL USA.
   [Truong, Ailien; Nazemi, Kellie J.] OHSU, Doernbecher Childrens Hosp, Portland, OR USA.
   [Wood, Matthew D.] Oregon Hlth & Sci Univ, Dept Pathol & Lab Med, Portland, OR USA.
   [Alexandrescu, Sanda; Ligon, Keith L.] Boston Childrens Hosp, Dept Pathol, Boston, MA USA.
   [Alexandrescu, Sanda; Ligon, Keith L.] Dana Farber Canc Inst, Dept Pathol, Boston, MA USA.
   [Ligon, Keith L.] Dana Farber Canc Inst, Translat Immunogen Lab, Boston, MA USA.
   [Reardon, David A.; Yeo, Kee Kiat] Broad Inst MIT & Harvard, Cambridge, MA USA.
C3 University of Toronto; Sunnybrook Research Institute; Sunnybrook Health
   Science Center; Harvard University; Harvard University Medical
   Affiliates; Dana-Farber Cancer Institute; Children's Hospital Los
   Angeles; Sorbonne Universite; Assistance Publique Hopitaux Paris (APHP);
   Hopital Universitaire Charles-Foix - APHP; Centre National de la
   Recherche Scientifique (CNRS); Hopital Universitaire Pitie-Salpetriere -
   APHP; Institut National de la Sante et de la Recherche Medicale
   (Inserm); Harvard University; Harvard University Medical Affiliates;
   Brigham & Women's Hospital; Harvard University; Harvard University
   Medical Affiliates; Brigham & Women's Hospital; Harvard University;
   Harvard University Medical Affiliates; Dana-Farber Cancer Institute;
   Boston Children's Hospital; University of Toronto; Children's Hospital
   Los Angeles; University of Pennsylvania; Pennsylvania Medicine;
   Childrens Hospital of Philadelphia; Ann & Robert H. Lurie Children's
   Hospital of Chicago; Oregon Health & Science University; Oregon Health &
   Science University; Harvard University; Harvard University Medical
   Affiliates; Boston Children's Hospital; Harvard University; Harvard
   University Medical Affiliates; Dana-Farber Cancer Institute; Harvard
   University; Harvard University Medical Affiliates; Dana-Farber Cancer
   Institute; Harvard University; Massachusetts Institute of Technology
   (MIT); Broad Institute
RP Yeo, KK (corresponding author), Dana Farber Canc Inst, Dept Pediat Oncol, 450 Brookline Ave, Boston, MA 02215 USA.; Lim-Fat, MJ (corresponding author), Univ Toronto, Sunnybrook Hlth Sci Ctr, Dept Med, 2075 Bayview Ave, Toronto, ON M4N 3M5, Canada.
EM maryjane.limfat@sunnybrook.ca; keek_yeo@dfci.harvard.edu
RI ; Yeo, Kee/AAS-4408-2020; Wen, Patrick/AAE-3776-2022; Touat,
   Mehdi/AAM-6566-2020; Ligon, Keith/B-2141-2008; London,
   Wendy/ABA-8948-2021
OI Cotter, Jennifer/0000-0002-1420-3314; Driver,
   Joseph/0000-0002-9779-1173; Yeo, Kee Kiat/0000-0003-0713-6384; Geduldig,
   Jack/0000-0003-0644-8044; 
FU DFCI PLGA Foundation; Pediatric Brain Tumor Foundation David Andrysiak
   Award; National Brain Tumor Society; NIH [P50CA165962, R01CA188228,
   R01CA262462, R01CA215489, R01CA219943]; The 3000 Miles to the Cure
FX KLL acknowledges support from the DFCI PLGA Foundation, Pediatric Brain
   Tumor Foundation David Andrysiak Award, National Brain Tumor Society,
   and 3000 Miles to the Cure, NIH P50CA165962, R01CA188228, R01CA262462,
   R01CA215489, and R01CA219943. Thanks to Alex Castaneda, CHLA Department
   of Pathology and Laboratory Medicine, for assistance with curation of
   pedCbioportal data.
CR Ahrendsen JT, 2021, MODERN PATHOL, V34, P1236, DOI 10.1038/s41379-021-00795-w
   [Anonymous], 2021, World Health Organization Classification of Tumours of the Central Nervous System
   Aoki K, 2021, CANCER RES, V81, P4861, DOI 10.1158/0008-5472.CAN-21-0985
   Bandopadhayay P, 2014, PEDIATR BLOOD CANCER, V61, P1173, DOI 10.1002/pbc.24958
   Barr RD, 2016, JAMA PEDIATR, V170, P495, DOI 10.1001/jamapediatrics.2015.4689
   Barthel FP, 2019, NATURE, V576, P112, DOI 10.1038/s41586-019-1775-1
   Beiko J, 2014, NEURO-ONCOLOGY, V16, P81, DOI 10.1093/neuonc/not159
   BENJAMINI Y, 1995, J ROY STAT SOC B, V57, P289, DOI 10.1111/j.2517-6161.1995.tb02031.x
   Broderick DK, 2004, CANCER RES, V64, P5048, DOI 10.1158/0008-5472.CAN-04-1170
   Buckner JC, 2016, NEW ENGL J MED, V374, P1344, DOI 10.1056/NEJMoa1500925
   Cairncross G, 2013, J CLIN ONCOL, V31, P337, DOI 10.1200/JCO.2012.43.2674
   Ceccarelli M, 2016, CELL, V164, P550, DOI 10.1016/j.cell.2015.12.028
   Cimino PJ, 2017, ACTA NEUROPATHOL COM, V5, DOI 10.1186/s40478-017-0443-7
   Claus EB, 2015, NEUROSURG FOCUS, V38, DOI 10.3171/2014.10.FOCUS12367
   Freyer David R, 2015, Curr Pediatr Rep, V3, P137, DOI [10.1007/s40124-015-0075-y, 10.1007/s40124-015-0075-y]
   Garcia EP, 2017, ARCH PATHOL LAB MED, V141, P751, DOI 10.5858/arpa.2016-0527-OA
   Hartmann C, 2011, CLIN CANCER RES, V17, P4588, DOI 10.1158/1078-0432.CCR-10-3194
   Hartmann C, 2009, ACTA NEUROPATHOL, V118, P469, DOI 10.1007/s00401-009-0561-9
   Hegi ME, 2005, NEW ENGL J MED, V352, P997, DOI 10.1056/NEJMoa043331
   Horbinski C, 2021, NEURO-ONCOLOGY, V23, P858, DOI 10.1093/neuonc/noab039
   Janeway KA, 2012, CANCER-AM CANCER SOC, V118, P4597, DOI 10.1002/cncr.27414
   Jones DTW, 2018, NEURO-ONCOLOGY, V20, P160, DOI 10.1093/neuonc/nox141
   Juratli TA, 2012, J NEURO-ONCOL, V108, P403, DOI 10.1007/s11060-012-0844-1
   Kocakavuk E, 2021, NAT GENET, V53, P1088, DOI 10.1038/s41588-021-00874-3
   Lassaletta A, 2016, CHILD NERV SYST, V32, P1789, DOI 10.1007/s00381-016-3163-6
   Louis DN, 2021, NEURO-ONCOLOGY, V23, P1231, DOI 10.1093/neuonc/noab106
   Louis DN, 2016, ACTA NEUROPATHOL, V131, P803, DOI 10.1007/s00401-016-1545-1
   Miller JJ, 2023, NEURO-ONCOLOGY, V25, P4, DOI 10.1093/neuonc/noac207
   Motomura K, 2021, J NEURO-ONCOL, V153, P361, DOI 10.1007/s11060-021-03776-w
   Ostrom QT, 2021, NEURO-ONCOLOGY, V23, P1, DOI 10.1093/neuonc/noab200
   Ostrom QT, 2020, NEURO-ONCOLOGY, V22, P1, DOI 10.1093/neuonc/noaa200
   Ostrom QT, 2016, NEURO-ONCOLOGY, V18, P1, DOI 10.1093/neuonc/nov297
   Parsons DW, 2008, SCIENCE, V321, P1807, DOI 10.1126/science.1164382
   Pignatti F, 2002, J CLIN ONCOL, V20, P2076, DOI 10.1200/JCO.2002.08.121
   Pollack IF, 2011, CHILD NERV SYST, V27, P87, DOI 10.1007/s00381-010-1264-1
   Ramkissoon LA, 2013, P NATL ACAD SCI USA, V110, P8188, DOI 10.1073/pnas.1300252110
   Rouget C, 2020, BRAIN PATHOL, V30, P465, DOI 10.1111/bpa.12788
   Ryall S, 2020, CANCER CELL, V37, P569, DOI 10.1016/j.ccell.2020.03.011
   Ryall S, 2017, BRAIN TUMOR PATHOL, V34, P51, DOI 10.1007/s10014-017-0282-z
   Shirahata M, 2018, ACTA NEUROPATHOL, V136, P153, DOI 10.1007/s00401-018-1849-4
   Sholl LM, 2016, JCI INSIGHT, V1, DOI 10.1172/jci.insight.87062
   Smith JS, 2000, J CLIN ONCOL, V18, P636, DOI 10.1200/JCO.2000.18.3.636
   Stock W, 2008, BLOOD, V112, P1646, DOI 10.1182/blood-2008-01-130237
   Stupp R, 2005, NEW ENGL J MED, V352, P987, DOI 10.1056/NEJMoa043330
   Sultan I, 2009, J CLIN ONCOL, V27, P3391, DOI 10.1200/JCO.2008.19.7483
   Suwala AK, 2021, ACTA NEUROPATHOL, V141, P85, DOI 10.1007/s00401-020-02243-6
   Tang S, 2019, INT J SURG, V63, P90, DOI 10.1016/j.ijsu.2019.02.004
   Tateishi K, 2019, CLIN CANCER RES, V25, P4375, DOI 10.1158/1078-0432.CCR-18-4144
   Tom MC, 2019, INT J RADIAT ONCOL, V105, P1106, DOI 10.1016/j.ijrobp.2019.08.025
   Touat M, 2020, NATURE, V580, P517, DOI 10.1038/s41586-020-2209-9
   van den Bent MJ, 2021, LANCET ONCOL, V22, P813, DOI 10.1016/S1470-2045(21)00090-5
   van den Bent MJ, 2014, NEURO-ONCOLOGY, V16, P1570, DOI 10.1093/neuonc/nou297
   van den Bent MJ, 2009, J CLIN ONCOL, V27, P5881, DOI 10.1200/JCO.2009.24.1034
   van den Bent MJ, 2005, LANCET, V366, P985, DOI 10.1016/S0140-6736(05)67070-5
   Venneti S, 2015, ADV ANAT PATHOL, V22, P94, DOI 10.1097/PAP.0000000000000049
   von Elm E, 2007, LANCET, V370, P1453, DOI 10.1016/S0140-6736(07)61602-X
   Wolfson J, 2014, JNCI-J NATL CANCER I, V106, DOI 10.1093/jnci/dju166
   Yan H, 2009, NEW ENGL J MED, V360, P765, DOI 10.1056/NEJMoa0808710
   Yang KY, 2018, WORLD NEUROSURG, V120, pE762, DOI 10.1016/j.wneu.2018.08.163
   Yang RR, 2020, BRAIN PATHOL, V30, P541, DOI 10.1111/bpa.12801
   Yeo KK, 2023, NEURO-ONCOLOGY, V25, P199, DOI 10.1093/neuonc/noac132
   Yeo KK, 2021, NEURO-ONCOL PRACT, V8, P236, DOI 10.1093/nop/npab001
   Zapotocky M, 2018, PEDIATR BLOOD CANCER, V65, DOI 10.1002/pbc.26861
   Zhang JH, 2013, NAT GENET, V45, P602, DOI 10.1038/ng.2611
NR 64
TC 4
Z9 4
U1 3
U2 3
PU OXFORD UNIV PRESS INC
PI CARY
PA JOURNALS DEPT, 2001 EVANS RD, CARY, NC 27513 USA
SN 1522-8517
EI 1523-5866
J9 NEURO-ONCOLOGY
JI Neuro-Oncology
PD OCT 15
PY 2024
VL 26
IS 12
BP 2364
EP 2376
DI 10.1093/neuonc/noae142
EA OCT 2024
PG 13
WC Oncology; Clinical Neurology
WE Science Citation Index Expanded (SCI-EXPANDED)
SC Oncology; Neurosciences & Neurology
GA P0E3N
UT WOS:001337685300001
PM 39082676
DA 2025-08-21
ER

PT J
AU Yuen, CA
   Bao, SL
   Kong, XT
   Terry, M
   Himstead, A
   Zheng, M
   Pekmezci, M
AF Yuen, Carlen A.
   Bao, Silin
   Kong, Xiao-Tang
   Terry, Merryl
   Himstead, Alexander
   Zheng, Michelle
   Pekmezci, Melike
TI A High-Grade Glioma, Not Elsewhere Classified in an Older Adult with
   Discordant Genetic and Epigenetic Analyses
SO BIOMEDICINES
LA English
DT Article
DE high-grade astrocytoma with piloid features; HGAP; HGG NEC; pilocytic
   astrocytoma; DNA methylation; classification; glioblastoma; high-grade
   glioma; not elsewhere classified; WHO classification; central nervous
   system tumors
ID CENTRAL-NERVOUS-SYSTEM; DNA METHYLATION
AB The World Health Organization's (WHO) classification of central nervous system (CNS) tumors is continually being refined to improve the existing diagnostic criteria for high-grade gliomas (HGGs), including glioblastoma. In 2021, advances in molecular analyses and DNA methylation profiling were incorporated to expand upon the diagnostic criteria for HGG, including the introduction of high-grade astrocytoma with piloid features (HGAP), a new tumor entity for which a match to the HGAP class in DNA methylation profiling is an essential criterion. We present an equivocal case of a 72-year-old male with an HGG exhibiting features of both HGAP and glioblastoma, but which did not conform to any existing 2021 WHO classification of CNS tumor entities. This "no match" in DNA methylation profiling resulted in a final diagnosis of HGG not elsewhere classified (NEC), for which standard treatment options do not exist.
C1 [Yuen, Carlen A.; Kong, Xiao-Tang] Univ Calif Irvine, Dept Neurol, Neurooncol Div, Irvine, CA 92868 USA.
   [Bao, Silin] Community Reg Med Ctr, Dept Internal Med, Neurosci Div, Fresno, CA 93721 USA.
   [Terry, Merryl; Pekmezci, Melike] Univ Calif San Francisco, Dept Pathol, San Francisco, CA 94143 USA.
   [Himstead, Alexander] Univ Calif Irvine, Dept Neurosurg, Irvine, CA 92868 USA.
   [Zheng, Michelle] Univ Calif Irvine, UC Irvine Charlie Dunlop Sch Biol Sci, Irvine, CA 92697 USA.
C3 University of California System; University of California Irvine;
   University of California System; University of California San Francisco;
   University of California System; University of California Irvine;
   University of California System; University of California Irvine
RP Yuen, CA (corresponding author), Univ Calif Irvine, Dept Neurol, Neurooncol Div, Irvine, CA 92868 USA.
EM carleny@hs.uci.edu
OI , Michelle Zheng/0009-0008-8227-5118; Yuen, Carlen/0000-0003-1950-8819
CR Aldape K, 2015, ACTA NEUROPATHOL, V129, P829, DOI 10.1007/s00401-015-1432-1
   Bender K, 2021, J NEURO-ONCOL, V153, P109, DOI 10.1007/s11060-021-03749-z
   Brat DJ, 2018, ACTA NEUROPATHOL, V136, P805, DOI 10.1007/s00401-018-1913-0
   Brat DJ, 2015, NEW ENGL J MED, V372, P2481, DOI 10.1056/NEJMoa1402121
   Capper D, 2018, ACTA NEUROPATHOL, V136, P181, DOI 10.1007/s00401-018-1879-y
   Capper D, 2018, NATURE, V555, P469, DOI 10.1038/nature26000
   Cimino PJ, 2023, ACTA NEUROPATHOL, V145, P71, DOI 10.1007/s00401-022-02513-5
   Cimmino F, 2022, CANCER CELL INT, V22, DOI 10.1186/s12935-022-02587-x
   Fernandez AF, 2012, GENOME RES, V22, P407, DOI 10.1101/gr.119867.110
   Gareton A, 2020, ACTA NEUROPATHOL, V139, P287, DOI 10.1007/s00401-019-02088-8
   Jaiswal S, 2014, NEW ENGL J MED, V371, P2488, DOI 10.1056/NEJMoa1408617
   Jaunmuktane Z, 2019, ACTA NEUROPATHOL COM, V7, DOI 10.1186/s40478-019-0668-8
   Kline CN, 2017, NEURO-ONCOLOGY, V19, P699, DOI 10.1093/neuonc/now254
   Lassman AB, 2022, CLIN CANCER RES, V28, P2270, DOI 10.1158/1078-0432.CCR-21-2664
   Loilome W, 2009, J NEURO-ONCOL, V94, P359, DOI 10.1007/s11060-009-9885-5
   Louis DN, 2021, NEURO-ONCOLOGY, V23, P1231, DOI 10.1093/neuonc/noab106
   Louis DN, 2018, ACTA NEUROPATHOL, V135, P481, DOI 10.1007/s00401-018-1808-0
   Moore LD, 2013, NEUROPSYCHOPHARMACOL, V38, P23, DOI 10.1038/npp.2012.112
   Nawa S, 2024, CUREUS J MED SCIENCE, V16, DOI 10.7759/cureus.58697
   Noushmehr H, 2010, CANCER CELL, V17, P510, DOI 10.1016/j.ccr.2010.03.017
   Pratt D, 2022, ACTA NEUROPATHOL, V143, P403, DOI 10.1007/s00401-022-02404-9
   Raghu ALB, 2023, CANCERS, V15, DOI 10.3390/cancers15010174
   Reinhardt A, 2018, ACTA NEUROPATHOL, V136, P273, DOI 10.1007/s00401-018-1837-8
   Rodriguez FJ, 2019, BRAIN PATHOL, V29, P126, DOI 10.1111/bpa.12646
   Sabbagh MF, 2024, THYROID, V34, P1137, DOI 10.1089/thy.2024.0216
   Soni N, 2024, AM J NEURORADIOL, DOI 10.3174/ajnr.A8166
   Stichel D, 2018, ACTA NEUROPATHOL, V136, P793, DOI 10.1007/s00401-018-1905-0
   Stupp R, 2005, NEW ENGL J MED, V352, P987, DOI 10.1056/NEJMoa043330
   Tesileanu CMS, 2020, NEURO-ONCOLOGY, V22, P515, DOI 10.1093/neuonc/noz200
   Tran S, 2022, CURR OPIN ONCOL, V34, P670, DOI 10.1097/CCO.0000000000000903
   Turcan S, 2012, NATURE, V483, P479, DOI 10.1038/nature10866
   Wenger A, 2022, CANCERS, V14, DOI 10.3390/cancers14225679
   Whitfield BT, 2022, BRAIN PATHOL, V32, DOI 10.1111/bpa.13062
   WHO Classification of Tumors Editorial Board, 2021, Central Nervous System Tumours
   Yoza K, 2016, GENES CELLS, V21, P1049, DOI 10.1111/gtc.12405
   Zander C, 2024, CLIN NEURORADIOL, V34, P279, DOI 10.1007/s00062-024-01385-4
   Zhang YL, 2022, NEURO-ONCOLOGY, V24, P1749, DOI 10.1093/neuonc/noac089
NR 37
TC 1
Z9 1
U1 0
U2 0
PU MDPI
PI BASEL
PA ST ALBAN-ANLAGE 66, CH-4052 BASEL, SWITZERLAND
EI 2227-9059
J9 BIOMEDICINES
JI Biomedicines
PD SEP
PY 2024
VL 12
IS 9
AR 2042
DI 10.3390/biomedicines12092042
PG 12
WC Biochemistry & Molecular Biology; Medicine, Research & Experimental;
   Pharmacology & Pharmacy
WE Science Citation Index Expanded (SCI-EXPANDED)
SC Biochemistry & Molecular Biology; Research & Experimental Medicine;
   Pharmacology & Pharmacy
GA H4Y2G
UT WOS:001323505600001
PM 39335555
OA gold
DA 2025-08-21
ER

PT J
AU Braun, K
   Ahluwalia, MS
AF Braun, Kelly
   Ahluwalia, Manmeet S.
TI Treatment of Glioblastoma in Older Adults
SO CURRENT ONCOLOGY REPORTS
LA English
DT Review
DE Elderly; Glioblastoma; Neuro-oncology; O(6)-Methylguanine-DNA
   methyltransferase (MGMT)
ID NEWLY-DIAGNOSED GLIOBLASTOMA; STANDARD RADIATION-THERAPY;
   ELDERLY-PATIENTS; PHASE-II; PROMOTER METHYLATION; ABBREVIATED COURSE;
   PLUS TEMOZOLOMIDE; RADIOTHERAPY; BEVACIZUMAB; RESECTION
AB Glioblastoma is the most common primary malignant brain tumor diagnosed in the USA and is associated with a poor prognosis. The outcomes in elderly patients (more than 65 years of age) are worse when compared to those younger than age 65 at the time of diagnosis. Older patients are not always offered treatments that would otherwise be considered standard of care due to comorbidities and concerns about toxicity and tolerability. The initial European Organization for Research and Treatment of Cancer study that led to approval of temozolomide in glioblastoma excluded patients more than 70 years of age. This review outlines challenges that arise in the treatment of glioblastoma in the elderly population and discusses results of recent studies that established the role of adjuvant chemotherapy in addition to radiation and surgery. There is evidence that these patients can benefit from a more aggressive and safe resection, from hypofractionated radiation treatments, and from adjuvant temozolomide.
C1 [Braun, Kelly; Ahluwalia, Manmeet S.] Cleveland Clin, Neurol Inst, Burkhardt Brain Tumor & Neurooncol Ctr, 9500 Euclid Ave,CA5, Cleveland, OH 44195 USA.
C3 Cleveland Clinic Foundation
RP Ahluwalia, MS (corresponding author), Cleveland Clin, Neurol Inst, Burkhardt Brain Tumor & Neurooncol Ctr, 9500 Euclid Ave,CA5, Cleveland, OH 44195 USA.
EM ahluwam@ccf.org
RI Ahluwalia, Manmeet/HLX-8080-2023; Ahluwalia, Manmeet Singh/HLX-8080-2023
OI Ahluwalia, Manmeet Singh/0000-0003-3794-9511
FU Dean and Diane Miller Family Chair in Neuro-Oncology
FX The work of MSA was supported by the Dean and Diane Miller Family Chair
   in Neuro-Oncology.
CR Alliot C, 2004, CANCER, V101, P2897, DOI 10.1002/cncr.20707
   Amsbaugh MJ, PATTERNS CARE PREDIC
   Arvold ND, 2015, INT J RADIAT ONCOL, V92, P384, DOI 10.1016/j.ijrobp.2015.01.017
   Bauchet L, 2014, NEURO-ONCOLOGY, V16, P1459, DOI 10.1093/neuonc/nou063
   BAUMAN GS, 1994, INT J RADIAT ONCOL, V29, P835, DOI 10.1016/0360-3016(94)90573-8
   Bleeker FE, 2012, J NEURO-ONCOL, V108, P11, DOI 10.1007/s11060-011-0793-0
   Boele FW, 2013, NEURO-ONCOLOGY, V15, P1420, DOI 10.1093/neuonc/not102
   Brown TJ, 2016, JAMA ONCOL, V2, P1460, DOI 10.1001/jamaoncol.2016.1373
   Chaichana KL, 2011, ANN SURG ONCOL, V18, P239, DOI 10.1245/s10434-010-1242-6
   Chamberlain MC, 2005, J CLIN ONCOL, V23, P1587, DOI 10.1200/JCO.2005.05.271
   Chinot OL, 2014, NEW ENGL J MED, V370, P709, DOI 10.1056/NEJMoa1308345
   Drappatz J, 2007, NEUROL CLIN, V25, P1035, DOI 10.1016/j.ncl.2007.07.015
   Eckel-Passow JE, 2015, NEW ENGL J MED, V372, P2499, DOI 10.1056/NEJMoa1407279
   Gehring K, 2012, J NEURO-ONCOL, V107, P165, DOI 10.1007/s11060-011-0723-1
   Gerson SL, 2004, NAT REV CANCER, V4, P296, DOI 10.1038/nrc1319
   Gerstner ER, 2009, NEUROLOGY, V73, P1509, DOI 10.1212/WNL.0b013e3181bf9907
   Gilbert MR, 2014, NEW ENGL J MED, V370, P699, DOI 10.1056/NEJMoa1308573
   Glantz M, 2003, CANCER, V97, P2262, DOI 10.1002/cncr.11323
   Hegi ME, 2005, N ENGL J MED
   Hottinger AF, 2014, CHIN J CANCER, V33, P32, DOI 10.5732/cjc.013.10207
   Iwamoto FM, 2008, ANN NEUROL, V64, P628, DOI 10.1002/ana.21521
   Jordan JT, 2016, CANCER-AM CANCER SOC, V122, P189, DOI 10.1002/cncr.29742
   Keime-Guibert F, 2007, NEW ENGL J MED, V356, P1527, DOI 10.1056/NEJMoa065901
   Khasraw M, 2014, COCHRANE DB SYST REV, DOI 10.1002/14651858.CD008218.pub3
   Kreisl TN, 2009, J CLIN ONCOL, V27, P740, DOI 10.1200/JCO.2008.16.3055
   Lai A, 2011, J CLIN ONCOL, V29, P142, DOI 10.1200/JCO.2010.30.2729
   Lalezari S, 2013, NEURO-ONCOLOGY, V15, P370, DOI 10.1093/neuonc/nos308
   Laperriere N, 2013, CANCER TREAT REV, V39, P350, DOI 10.1016/j.ctrv.2012.05.008
   Louis DN, 2016, ACTA NEUROPATHOL, V131, P803, DOI 10.1007/s00401-016-1545-1
   Lu C, 2012, NATURE, V483, P474, DOI 10.1038/nature10860
   Malmström A, 2012, LANCET ONCOL, V13, P916, DOI 10.1016/S1470-2045(12)70265-6
   Marko NF, 2014, J CLIN ONCOL, V32, P774, DOI 10.1200/JCO.2013.51.8886
   Mason M, 2016, NEURO-ONCOL PRACT, V3, P77, DOI 10.1093/nop/npv027
   Minniti G, 2011, J NEURO-ONCOL, V102, P311, DOI 10.1007/s11060-010-0324-4
   Nghiemphu PL, 2009, NEUROLOGY, V72, P1217, DOI 10.1212/01.wnl.0000345668.03039.90
   Noorbakhsh A, 2014, J NEUROSURG, V120, P31, DOI 10.3171/2013.9.JNS13877
   Oszvald A, 2012, J NEUROSURG, V116, P357, DOI 10.3171/2011.8.JNS102114
   Pallis AG, 2011, ANN ONCOL, V22, P1922, DOI 10.1093/annonc/mdq687
   Perazzoli G, 2015, PLOS ONE, V10, DOI 10.1371/journal.pone.0140131
   Pérez-Larraya JG, 2011, J CLIN ONCOL, V29, P3050, DOI 10.1200/JCO.2011.34.8086
   Perry JR, 2017, NEW ENGL J MED, V376, P1027, DOI 10.1056/NEJMoa1611977
   Reifenberger G, 2012, INT J CANCER, V131, P1342, DOI 10.1002/ijc.27385
   Roa W, 2004, J CLIN ONCOL, V22, P1583, DOI 10.1200/JCO.2004.06.082
   Roa W, 2015, J CLIN ONCOL, V33, P4145, DOI 10.1200/JCO.2015.62.6606
   Santoni M, 2013, J NEURO-ONCOL, V113, P397, DOI 10.1007/s11060-013-1125-3
   Stupp R, 2005, NEW ENGL J MED, V352, P987, DOI 10.1056/NEJMoa043330
   Vredenburgh JJ, 2011, CLIN CANCER RES, V17, P4119, DOI 10.1158/1078-0432.CCR-11-0120
   Weller M, 2010, NAT REV NEUROL, V6, P39, DOI 10.1038/nrneurol.2009.197
   Wick W, 2012, LANCET ONCOL, V13, P707, DOI 10.1016/S1470-2045(12)70164-X
   Wiestler B, 2013, NEUROONCOLOGY
   Yang Y, 2016, J CLIN NEUROSCI, V26, P57, DOI 10.1016/j.jocn.2015.05.066
NR 51
TC 46
Z9 50
U1 0
U2 11
PU SPRINGER
PI NEW YORK
PA 233 SPRING ST, NEW YORK, NY 10013 USA
SN 1523-3790
EI 1534-6269
J9 CURR ONCOL REP
JI Curr. Oncol. Rep.
PD DEC
PY 2017
VL 19
IS 12
AR 81
DI 10.1007/s11912-017-0644-z
PG 7
WC Oncology
WE Science Citation Index Expanded (SCI-EXPANDED)
SC Oncology
GA FL1QB
UT WOS:000413988400001
PM 29075865
DA 2025-08-21
ER

PT J
AU Shrivastava, RK
   Epstein, FJ
   Perin, NI
   Post, KD
   Jallo, GI
AF Shrivastava, RK
   Epstein, FJ
   Perin, NI
   Post, KD
   Jallo, GI
TI Intramedullary spinal cord tumors in patients older than 50 years of
   age: management and outcome analysis
SO JOURNAL OF NEUROSURGERY-SPINE
LA English
DT Article
DE astrocytoma; ependymoma; intramedullary; outcome; spinal cord
ID MOTOR EVOKED-POTENTIALS; CLINICAL PRESENTATION; FOLLOW-UP; EPENDYMOMAS;
   SURGERY; CHILDREN; RESECTION; ASTROCYTOMAS; RADIOTHERAPY; MORBIDITY
AB Object. Intramedullary spinal cord tumors (IMSCTs) in the older-age adult population pose complex management issues regarding the extent of resection and functional outcome, especially in terms of quality of life. Historically, IMSCTs in the older adult population were treated with irradiation alone because it was assumed that functional recovery would be poor. The authors examined their IMSCT database and report the first large series of IMSCTs in patients older than 50 years of age.
   Methods. In this retrospective clinical and chart review there were 30 cases meeting inclusion criteria drawn from databases at three different institutions. A modified McCormick Scale was used to assess functional levels in all 30 patients pre- and postoperatively. The mean age of patients in this cohort was 59.8 years (range 50-78 years), and the mean follow-up period was 10.6 years (range 2-16 years).
   Ependymoma was the most common tumor (83%), and 55% were located in the thoracic spine. The most common presenting symptom was sensory dysesthesia, with rare motor loss. The prodromal period to treatment was 19.4 months. Based on the McCormick Scale score at last follow-up examination 67% of patients were clinically functionally the same, 9% were worse, and 24% were improved after surgery. There were two deaths due tumor progression (both malignant tumors) and one recurrence (anaplastic astrocytoma). All three patients in whom malignant astrocytomas were diagnosed underwent postoperative radiation therapy.
   Conclusions. In the population of patients older than age 50 years, thoracic ependymomas are the most common IMSCTs that present characteristically with sensory symptoms. The longer prodromal period in the older adult population may reflect the fact that their diagnosis and workup is inadequate. There was no significant increase in the length of stay in the neurosurgical ward. The authors recommend motor evoked potential-guided aggressive microsurgical resection, because the long-term outcome of benign lesions is excellent (good functional recovery and no tumor recurrence).
C1 St Lukes Roosevelt Hosp, Dept Neurosurg, New York, NY USA.
   Beth Israel Deaconess Med Ctr, Inst Neurosurg & Neurol, New York, NY 10003 USA.
   Mt Sinai Med Ctr, Dept Neurosurg, New York, NY 10029 USA.
   Johns Hopkins Univ, Sch Med, Div Pediat Neurosurg, Baltimore, MD USA.
C3 Mount Sinai West; Mount Sinai St. Luke's; Harvard University; Harvard
   University Medical Affiliates; Beth Israel Deaconess Medical Center;
   Icahn School of Medicine at Mount Sinai; Johns Hopkins University
RP Johns Hopkins Univ Hosp, Div Pediat Neurosurg, Harvey 811,600 N Wolfe St, Baltimore, MD 21287 USA.
EM gjallo1@jhmi.edu
RI shrivastava, raj/AAP-1165-2020
CR Asazuma T, 1999, SPINAL CORD, V37, P753, DOI 10.1038/sj.sc.3100902
   BREGER RK, 1989, AM J ROENTGENOL, V153, P387, DOI 10.2214/ajr.153.2.387
   Brotchi J, 2002, NEUROSURGERY, V50, P1059
   Cohen-Gadol AA, 2003, NEUROSURGERY, V52, P806, DOI 10.1227/01.NEU.0000053223.77641.5E
   Constantini S, 1996, J NEUROSURG, V85, P1036, DOI 10.3171/jns.1996.85.6.1036
   Constantini S, 2000, J NEUROSURG, V93, P183, DOI 10.3171/spi.2000.93.2.0183
   COOPER PR, 1985, J NEUROSURG, V63, P492, DOI 10.3171/jns.1985.63.4.0492
   CRISTANTE L, 1994, NEUROSURGERY, V35, P69, DOI 10.1227/00006123-199407000-00011
   Deutsch H, 2000, J NEUROSURG, V93, P65, DOI 10.3171/spi.2000.93.1.0065
   Epstein F, 1986, Adv Tech Stand Neurosurg, V13, P135
   EPSTEIN FJ, 1993, J NEUROSURG, V79, P204, DOI 10.3171/jns.1993.79.2.0204
   FINE MJ, 1995, RADIOLOGY, V197, P655, DOI 10.1148/radiology.197.3.7480734
   Goh KYC, 1997, PEDIATR NEUROSURG, V27, P34, DOI 10.1159/000121222
   Gokaslan ZL, 1997, J SPINAL DISORD, V10, P299
   GREENWOOD J, 1963, J NEUROSURG, V20, P665, DOI 10.3171/jns.1963.20.8.0665
   Hanbali F, 2002, NEUROSURGERY, V51, P1162, DOI 10.1097/00006123-200211000-00010
   Hoshimaru M, 1999, NEUROSURGERY, V44, P264, DOI 10.1097/00006123-199902000-00012
   Houten JK, 2000, J NEURO-ONCOL, V47, P219, DOI 10.1023/A:1006466422143
   HUDDART R, 1993, BRIT J NEUROSURG, V7, P473, DOI 10.3109/02688699308995069
   Innocenzi G, 1997, CLIN NEUROL NEUROSUR, V99, P1, DOI 10.1016/S0303-8467(96)00555-0
   Jallo GI, 2003, CHILD NERV SYST, V19, P641, DOI 10.1007/s00381-003-0820-3
   Jallo GI, 2001, NEUROSURGERY, V49, P1124, DOI 10.1097/00006123-200111000-00021
   Jawahar A, 1999, STEREOT FUNCT NEUROS, V73, P23, DOI 10.1159/000029746
   Kane PJ, 1999, BRIT J NEUROSURG, V13, P558, DOI 10.1080/02688699943051
   KAPLAN EL, 1958, J AM STAT ASSOC, V53, P457, DOI 10.2307/2281868
   Kothbauer K, 1997, PEDIATR NEUROSURG, V26, P247, DOI 10.1159/000121199
   Kothbauer KF, 1998, PEDIATR NEUROSURG, V29, P54
   Malis L I, 1978, Clin Neurosurg, V25, P512
   MANTEL NATHAN, 1966, CANCERCHEMOTHERAP REP, V50, P163
   McCormick P C, 1990, Neurosurg Clin N Am, V1, P609
   McCormick P C, 1994, Clin Neurosurg, V41, P204
   MCCORMICK PC, 1990, J NEUROSURG, V72, P523, DOI 10.3171/jns.1990.72.4.0523
   MCOUAT F, 1981, J NEUROSURG NURS, V13, P13
   Miller DC, 2000, J NEURO-ONCOL, V47, P189, DOI 10.1023/A:1006496204396
   Morota N, 1997, NEUROSURGERY, V41, P1327, DOI 10.1097/00006123-199712000-00017
   OSULLIVAN C, 1994, J NEUROSURG, V81, P507, DOI 10.3171/jns.1994.81.4.0507
   PAGNI CA, 1992, NEUROSURGERY, V30, P115, DOI 10.1227/00006123-199201000-00021
   Parsa AT, 2000, J NEURO-ONCOL, V47, P239, DOI 10.1023/A:1006422607122
   Roosen N, 1988, Acta Neurochir Suppl (Wien), V43, P13
   SAMII M, 1994, NEUROSURGERY, V35, P865, DOI 10.1227/00006123-199411000-00010
   Sandalcioglu Ibrahim Erol, 2002, Eur J Paediatr Neurol, V6, P179, DOI 10.1053/ejpn.2002.0587
   SCHWADE JG, 1978, INT J RADIAT ONCOL, V4, P389, DOI 10.1016/0360-3016(78)90067-6
   Schwartz TH, 2000, J NEURO-ONCOL, V47, P283, DOI 10.1023/A:1006495212574
   Schwartz TH, 2000, J NEURO-ONCOL, V47, P211, DOI 10.1023/A:1006414405305
   Sgouros S, 1996, BRIT J NEUROSURG, V10, P559, DOI 10.1080/02688699646862
   Stein B M, 1983, Clin Neurosurg, V30, P717
   STELLAR S, 1970, J AM GERIATR SOC, V18, P845, DOI 10.1111/j.1532-5415.1970.tb02839.x
NR 47
TC 100
Z9 108
U1 0
U2 6
PU AMER ASSOC NEUROLOGICAL SURGEONS
PI ROLLING MEADOWS
PA 5550 MEADOWBROOK DRIVE, ROLLING MEADOWS, IL 60008 USA
SN 1547-5654
EI 1547-5646
J9 J NEUROSURG-SPINE
JI J. Neurosurg.-Spine
PD MAR
PY 2005
VL 2
IS 3
BP 249
EP 255
DI 10.3171/spi.2005.2.3.0249
PG 7
WC Clinical Neurology; Surgery
WE Science Citation Index Expanded (SCI-EXPANDED)
SC Neurosciences & Neurology; Surgery
GA 917IW
UT WOS:000228455300003
PM 15796348
DA 2025-08-21
ER

PT J
AU Penas-Prado, M
   Armstrong, TS
   Gilbert, MR
AF Penas-Prado, Marta
   Armstrong, Terri S.
   Gilbert, Mark R.
TI Progress in rare central nervous system tumors
SO CURRENT OPINION IN NEUROLOGY
LA English
DT Review
DE clinical trials; incidence; molecular profiling; rare central nervous
   system tumors
ID ASTROBLASTOMA; GLIOBLASTOMA; PATIENT; CLASSIFICATION; DEFICIENCY;
   FUSION; ADULTS
AB Purpose of review
   Although all primary central nervous system (CNS) tumors are rare, certain tumor types each represent less than 2% of the total and an annual incidence of about 1000 patients or less. Most of them are disproportionally diagnosed in children and young adults, but older adults can also be affected and are rarely recruited to clinical trials. Recent new molecular techniques have led to reclassification of some of these tumors and discovery of actionable molecular alterations.
   Recent findings
   We review recent progress in the molecular understanding and therapeutic options of selected rare CNS tumors, with a focus on select clinical trials (temozolomide and lapatinib for recurrent ependymoma; vemurafenib for BRAFV600E-mutated tumors), as well as tumor-agnostic approvals (pembrolizumab, larotrectinib) and their implications for rare CNS tumors.
   Summary
   Although rare CNS tumors are a very small fraction of the total of cancers, they represent a formidable challenge. There is a need for dedicated clinical trials with strong correlative component in patients of all ages with rare CNS tumors. Critical research questions include relevance of the selected target for specific tumor types, persistence of the actionable biomarker at recurrence, blood-brain barrier penetration, and analysis of mechanisms of primary and acquired resistance.
C1 [Penas-Prado, Marta; Armstrong, Terri S.; Gilbert, Mark R.] NCI, Neurooncol Branch, NIH, Bethesda, MD 20892 USA.
C3 National Institutes of Health (NIH) - USA; NIH National Cancer Institute
   (NCI)
RP Gilbert, MR (corresponding author), NCI, Neurooncol Branch, 9030 Old Georgetown Rd,Bldg 82, Bethesda, MD 20892 USA.
EM mark.gilbert@nih.gov
RI Armstrong, Terri/J-6871-2016
FU Cancer MoonshotSM funds
FX The NCI Comprehensive Oncology Network for Evaluating Rare CNS Tumors
   (NCI-CONNECT) is a program within the Rare Tumor Patient Engagement
   Network (RTPEN), an initiative supported by the Cancer
   Moonshot<SUP>SM</SUP> funds and managed at the National Institutes of
   Health, National Cancer Institute, Center for Cancer Research,
   Neuro-Oncology Branch.
CR Alvarez-Breckenridge C., 2017, NPJ PRECIS ONCOL, V1, P5, DOI DOI 10.1038/s41698-017-0009-y
   Apra C, 2018, J NEURO-ONCOL, V139, P369, DOI 10.1007/s11060-018-2870-0
   Armstrong T, 2018, NEURO-ONCOLOGY, V20, P241
   Beland B, 2018, J NEURO-ONCOL, V137, P667, DOI 10.1007/s11060-018-2760-5
   Bouffet E, 2016, J CLIN ONCOL, V34, P2206, DOI 10.1200/JCO.2016.66.6552
   Castel D, 2018, ACTA NEUROPATHOL COM, V6, DOI 10.1186/s40478-018-0614-1
   Cavalli FMG, 2018, ACTA NEUROPATHOL, V136, P227, DOI 10.1007/s00401-018-1888-x
   Chuk MK, 2017, CLIN CANCER RES, V23, P9, DOI 10.1158/1078-0432.CCR-16-1367
   Drilon A, 2018, NEW ENGL J MED, V378, P731, DOI 10.1056/NEJMoa1714448
   Drilon AE, 2019, J CLIN ONCOL S, V37
   Ebata T, 2018, ONCOLOGY-BASEL, V94, P340, DOI 10.1159/000486623
   Fischer-Valuck BW, 2017, CANCER-AM CANCER SOC, V123, P682, DOI 10.1002/cncr.30405
   Flaherty Keith T, 2017, Am Soc Clin Oncol Educ Book, V37, P222, DOI [10.14694/edbk_173855, 10.1200/edbk_173855, 10.14694/EDBK_173855]
   Hirose T, 2018, BRAIN PATHOL, V28, P684, DOI 10.1111/bpa.12565
   Hosmann A, 2019, ACTA NEUROCHIR, V161, P745, DOI 10.1007/s00701-019-03832-5
   Hou YH, 2019, ACTA NEUROPATHOL, V137, P837, DOI 10.1007/s00401-019-01969-2
   Hwang EI, 2018, J CLIN ONCOL, V36, P3388, DOI 10.1200/JCO.2017.76.4720
   Jaramillo S, 2019, CLIN TRANSL RAD ONCO, V15, P31, DOI 10.1016/j.ctro.2018.11.002
   Johanns TM, 2016, CANCER DISCOV, V6, P1230, DOI 10.1158/2159-8290.CD-16-0575
   Kaley T, 2018, J CLIN ONCOL, DOI [10.1200/JCO.2018.78.9990, DOI 10.1200/JC0.2018.78.9990.[EPUB]
   Kinnen F, 2019, WORLD NEUROSURG, V124, P228, DOI 10.1016/j.wneu.2019.01.015
   Koh HY, 2018, NAT MED, V24, P1662, DOI 10.1038/s41591-018-0172-x
   Lee V, 2016, ONCOLOGIST, V21, P1200, DOI 10.1634/theoncologist.2016-0046
   Lehman NL, 2019, ACTA NEUROPATHOL COM, V7, DOI 10.1186/s40478-019-0689-3
   Lehman NL, 2017, NEURO-ONCOLOGY, V19, P31, DOI 10.1093/neuonc/now118
   Louis DN, 2016, ACTA NEUROPATHOL, V131, P803, DOI 10.1007/s00401-016-1545-1
   Luchini C, 2019, ANN ONCOL, V30, P1232, DOI 10.1093/annonc/mdz116
   Majd NK, 2019, CANCER GENET-NY, V231, P41, DOI 10.1016/j.cancergen.2019.01.001
   Marks AM, 2018, PEDIATR BLOOD CANCER, V65, DOI 10.1002/pbc.26969
   Mhatre R, 2019, BRAIN TUMOR PATHOL, V36, P112, DOI 10.1007/s10014-019-00346-x
   Nebot-Bral L, 2019, B CANCER, V106, P105, DOI 10.1016/j.bulcan.2018.08.007
   Okamura R, 2018, JCO PRECIS ONCOL, V2, DOI 10.1200/PO.18.00183
   Ostrom QT, 2018, NEURO-ONCOLOGY, V20, P1, DOI 10.1093/neuonc/noy131
   Park AK, 2019, BMC CANCER, V19, DOI 10.1186/s12885-019-5742-x
   Petruzzellis G, 2019, FRONT GENET, V10, DOI 10.3389/fgene.2019.00391
   Quail DF, 2017, CANCER CELL, V31, P326, DOI 10.1016/j.ccell.2017.02.009
   Ratneswaren T, 2018, J NEURO-ONCOL, V138, P447, DOI 10.1007/s11060-018-2836-2
   Snyder A, 2016, CANCER DISCOV, V6, P1210, DOI 10.1158/2159-8290.CD-16-1056
   Sturm D, 2016, CELL, V164, P1060, DOI 10.1016/j.cell.2016.01.015
   Truitt G, 2019, J NEURO-ONCOL, V144, P53, DOI 10.1007/s11060-019-03215-x
   Viana-Pereira M, 2009, NEURO-ONCOLOGY, V11, P458, DOI 10.1215/15228517-2008-115
   Wood MD, 2018, BRAIN PATHOL, V28, P192, DOI 10.1111/bpa.12561
   Yan L, 2018, CANCER COMMUN, V38, DOI 10.1186/s40880-018-0274-3
   Yang C, 2017, ONCOTARGET, V8
NR 44
TC 6
Z9 6
U1 0
U2 8
PU LIPPINCOTT WILLIAMS & WILKINS
PI PHILADELPHIA
PA TWO COMMERCE SQ, 2001 MARKET ST, PHILADELPHIA, PA 19103 USA
SN 1350-7540
EI 1473-6551
J9 CURR OPIN NEUROL
JI Curr. Opin. Neurol.
PD DEC
PY 2019
VL 32
IS 6
BP 895
EP 906
DI 10.1097/WCO.0000000000000755
PG 12
WC Clinical Neurology; Neurosciences
WE Science Citation Index Expanded (SCI-EXPANDED)
SC Neurosciences & Neurology
GA KG1DI
UT WOS:000509681200016
PM 31577601
DA 2025-08-21
ER

PT J
AU Saeed, N
   Ridzuan, M
   Alasmawi, H
   Sobirov, I
   Yaqub, M
AF Saeed, Numan
   Ridzuan, Muhammad
   Alasmawi, Hussain
   Sobirov, Ikboljon
   Yaqub, Mohammad
TI MGMT promoter methylation status prediction using MRI scans? An
   extensive experimental evaluation of deep learning models
SO MEDICAL IMAGE ANALYSIS
LA English
DT Article
DE Radiogenomics; MGMT promoter; Glioblastoma; Deep learning;
   Interpretability
ID CLASSIFICATION; TEMOZOLOMIDE; BRAIN
AB The number of studies on deep learning for medical diagnosis is expanding, and these systems are often claimed to outperform clinicians. However, only a few systems have shown medical efficacy. From this perspective, we examine a wide range of deep learning algorithms for the assessment of glioblastoma - a common brain tumor in older adults that is lethal. Surgery, chemotherapy, and radiation are the standard treatments for glioblastoma patients. The methylation status of the MGMT promoter, a specific genetic sequence found in the tumor, affects chemotherapy's effectiveness. MGMT promoter methylation improves chemotherapy response and survival in several cancers. MGMT promoter methylation is determined by a tumor tissue biopsy, which is then genetically tested. This lengthy and invasive procedure increases the risk of infection and other complications. Thus, researchers have used deep learning models to examine the tumor from brain MRI scans to determine the MGMT promoter's methylation state. We employ deep learning models and one of the largest public MRI datasets of 585 participants to predict the methylation status of the MGMT promoter in glioblastoma tumors using MRI scans. We test these models using Grad-CAM, occlusion sensitivity, feature visualizations, and training loss landscapes. Our results show no correlation between these two, indicating that external cohort data should be used to verify these models' performance to assure the accuracy and reliability of deep learning systems in cancer diagnosis.
C1 [Saeed, Numan; Ridzuan, Muhammad; Alasmawi, Hussain] Mohamed Bin Zayed Univ Artificial Intelligence, Dept Machine Learning, Abu Dhabi, U Arab Emirates.
   [Sobirov, Ikboljon; Yaqub, Mohammad] Mohamed Bin Zayed Univ Artificial Intelligence, Dept Comp Vis, Abu Dhabi, U Arab Emirates.
C3 Mohamed bin Zayed University of Artificial Intelligence MBZUAI; Mohamed
   bin Zayed University of Artificial Intelligence MBZUAI
RP Saeed, N (corresponding author), Mohamed Bin Zayed Univ Artificial Intelligence, Dept Machine Learning, Abu Dhabi, U Arab Emirates.
EM Numan.Saeed@mbzuai.ac.ae
OI Sobirov, Ikboljon/0000-0002-0476-6359; Ridzuan,
   Muhammad/0000-0003-0935-8466
CR Angelopoulos A., 2020, arXiv
   Armato SG, 2011, MED PHYS, V38, P915, DOI 10.1118/1.3528204
   Atwany M, 2022, LECT NOTES COMPUT SC, V13432, P635, DOI 10.1007/978-3-031-16434-7_61
   Azizi S, 2021, 2021 IEEE/CVF INTERNATIONAL CONFERENCE ON COMPUTER VISION (ICCV 2021), P3458, DOI 10.1109/ICCV48922.2021.00346
   Baid U., 2021, RSNA ASNR MICCAI BRA
   Bera K, 2019, NAT REV CLIN ONCOL, V16, P703, DOI 10.1038/s41571-019-0252-y
   Brandes AA, 2009, J CLIN ONCOL, V27, P1275, DOI 10.1200/JCO.2008.19.4969
   Chang P, 2018, AM J NEURORADIOL, V39, P1201, DOI 10.3174/ajnr.A5667
   Chen T, 2020, PR MACH LEARN RES, V119
   Clark K, 2013, J DIGIT IMAGING, V26, P1045, DOI 10.1007/s10278-013-9622-7
   Davatzikos C, 2018, J MED IMAGING, V5, DOI 10.1117/1.JMI.5.1.011018
   Deng J, 2009, PROC CVPR IEEE, P248, DOI 10.1109/CVPRW.2009.5206848
   Dosovitskiy A., 2021, P 9 INT C LEARN REPR, P2021
   Egaña L, 2020, SCI REP-UK, V10, DOI 10.1038/s41598-020-75477-9
   Emchinov A, 2022, LECT NOTES COMPUT SC, V12963, P345, DOI 10.1007/978-3-031-09002-8_31
   Esteller M, 2000, NEW ENGL J MED, V343, P1350, DOI 10.1056/NEJM200011093431901
   Gerstner ER, 2016, CLIN CANCER RES, V22, P5079, DOI 10.1158/1078-0432.CCR-15-2529
   Gianfrancesco MA, 2018, JAMA INTERN MED, V178, P1544, DOI 10.1001/jamainternmed.2018.3763
   Han L, 2018, BIOCOMPUT-PAC SYM, P331
   He KM, 2016, PROC CVPR IEEE, P770, DOI 10.1109/CVPR.2016.90
   Hegi ME, 2005, NEW ENGL J MED, V352, P997, DOI 10.1056/NEJMoa043331
   Hosny A, 2018, NAT REV CANCER, V18, P500, DOI 10.1038/s41568-018-0016-5
   Huang G, 2017, PROC CVPR IEEE, P2261, DOI 10.1109/CVPR.2017.243
   Ke B., 2021, arXiv, DOI [10.48550/ARXIV.2110.14795, DOI 10.48550/ARXIV.2110.14795]
   Korfiatis P, 2017, J DIGIT IMAGING, V30, P622, DOI 10.1007/s10278-017-0009-z
   Krizhevsky A, 2017, COMMUN ACM, V60, P84, DOI 10.1145/3065386
   Li H., 2018, Adv. Neural Inf. Process. Syst., V31
   Liu Z, 2021, 2021 IEEE/CVF INTERNATIONAL CONFERENCE ON COMPUTER VISION (ICCV 2021), P9992, DOI 10.1109/ICCV48922.2021.00986
   Matsoukas C., 2021, arXiv210809038
   Mikkelsen VE, 2020, J NEUROPATH EXP NEUR, V79, P855, DOI 10.1093/jnen/nlaa060
   Mishra S, 2022, LECT NOTES COMPUT SC, V13431, P721, DOI 10.1007/978-3-031-16431-6_68
   Mun TSH, 2022, LECT NOTES COMPUT SC, V12962, P344, DOI 10.1007/978-3-031-08999-2_29
   Nagendran M, 2020, BMJ-BRIT MED J, V368, DOI 10.1136/bmj.m689
   Narla A, 2018, J INVEST DERMATOL, V138, P2108, DOI 10.1016/j.jid.2018.06.175
   Neal R.M., 1996, BAYESIAN LEARNING NE, DOI DOI 10.1007/978-1-4612-0745-0
   Noor P, 2020, BMJ-BRIT MED J, V368, DOI 10.1136/bmj.m363
   Ostrom QT, 2019, J NEURO-ONCOL, V142, P27, DOI 10.1007/s11060-018-03073-z
   Pearson K, 1901, PHILOS MAG, V2, P559, DOI 10.1080/14786440109462720
   Qu RY, 2022, INFORMATION, V13, DOI 10.3390/info13030124
   Ridzuan M, 2022, LECT NOTES COMPUT SC, V13413, P234, DOI 10.1007/978-3-031-12053-4_18
   Saeed N., 2022, arXiv
   Selvaraju R.R., 2019, arXiv
   Smirnov EA, 2014, AASRI PROC, V6, P89, DOI 10.1016/j.aasri.2014.05.013
   Tan MX, 2019, PR MACH LEARN RES, V97
   Tomczak K, 2015, WSPOLCZESNA ONKOL, V1A, P68, DOI [10.5114/wo.2014.47136, 10.5114/wo.2014.47136]
   Topol EJ, 2019, NAT MED, V25, P44, DOI 10.1038/s41591-018-0300-7
   Vamathevan J, 2019, NAT REV DRUG DISCOV, V18, P463, DOI 10.1038/s41573-019-0024-5
   van der Maaten L, 2008, J MACH LEARN RES, V9, P2579
   Vaswani A, 2017, ADV NEUR IN, V30
   Winkler JK, 2019, JAMA DERMATOL, V155, P1135, DOI 10.1001/jamadermatol.2019.1735
   Yogananda CGB, 2021, AM J NEURORADIOL, V42, P845, DOI 10.3174/ajnr.A7029
   Zech JR, 2018, PLOS MED, V15, DOI 10.1371/journal.pmed.1002683
   Zeiler MD, 2014, LECT NOTES COMPUT SC, V8689, P818, DOI 10.1007/978-3-319-10590-1_53
   Zhou BL, 2014, ADV NEUR IN, V27
   Zhuang ZM, 2021, COMPUT METH PROG BIO, V208, DOI 10.1016/j.cmpb.2021.106221
NR 55
TC 13
Z9 14
U1 3
U2 20
PU ELSEVIER
PI AMSTERDAM
PA RADARWEG 29, 1043 NX AMSTERDAM, NETHERLANDS
SN 1361-8415
EI 1361-8423
J9 MED IMAGE ANAL
JI Med. Image Anal.
PD DEC
PY 2023
VL 90
AR 102989
DI 10.1016/j.media.2023.102989
EA OCT 2023
PG 12
WC Computer Science, Artificial Intelligence; Computer Science,
   Interdisciplinary Applications; Engineering, Biomedical; Radiology,
   Nuclear Medicine & Medical Imaging
WE Science Citation Index Expanded (SCI-EXPANDED)
SC Computer Science; Engineering; Radiology, Nuclear Medicine & Medical
   Imaging
GA X3RN2
UT WOS:001097660300001
PM 37827111
OA Green Submitted, hybrid
DA 2025-08-21
ER

PT J
AU Iskandar, AS
   Kerr, WT
   Hwang, A
   Farrell, S
   Plaxe, SC
   Dasanu, CA
AF Iskandar, Andrew S.
   Kerr, Wesley T.
   Hwang, Andrew
   Farrell, Stephanie
   Plaxe, Steven C.
   Dasanu, Constantin A.
TI Impact of therapeutic modalities on disease-specific survival in older
   adults with glioblastoma: A single-institution retrospective cohort
   study
SO JOURNAL OF ONCOLOGY PHARMACY PRACTICE
LA English
DT Article
DE Elderly; glioblastoma; neurooncology; radiation; survival
ID ELDERLY-PATIENTS; RADIOTHERAPY; TEMOZOLOMIDE; CARE
AB The standard first-line therapy for glioblastoma consists of maximal surgical resection, followed by concurrent chemoradiotherapy. Optimal management for older glioblastoma patients is unknown as they have not been extensively studied in clinical trials. We report data from a series of 156 consecutive glioblastoma patients treated at our institution from 2007 to 2017. Compared to glioblastoma patients aged 70 or less, the patients older than 70 were less likely to undergo surgical resection (34% vs. 64%; p = 0.0003), be treated with adjuvant chemotherapy (37% vs. 59%; p = 0.01) or radiation therapy (36% vs. 56%; p = 0.03). Disease-specific survival was significantly shorter in this age group (4.7 vs. 15.3 months; p = 0.002). Nonetheless, when older patients did undergo surgery or chemotherapy, the proportional improvement in cancer-specific survival was similar to the one recorded in younger patients, which is concordant with the findings of other published reports. A multidisciplinary input from neurosurgeons, medical and radiation oncologists, oncology pharmacists and geriatricians remain paramount for the optimal management of glioblastoma in patients older than 70.
C1 [Iskandar, Andrew S.; Hwang, Andrew] Eisenhower Hlth, Dept Med, Rancho Mirage, CA USA.
   [Kerr, Wesley T.] Univ Calif San Diego, Dept Neurol, San Diego, CA 92103 USA.
   [Farrell, Stephanie; Plaxe, Steven C.; Dasanu, Constantin A.] Eisenhower Lucy Curci Canc Ctr, Rancho Mirage, CA USA.
   [Plaxe, Steven C.; Dasanu, Constantin A.] Univ Calif San Diego, Dept Oncol, San Diego, CA 92103 USA.
C3 University of California System; University of California San Diego;
   University of California System; University of California San Diego
RP Iskandar, AS (corresponding author), 39000 Bob Hope Dr, Rancho Mirage, CA 92270 USA.
EM andyisk89@gmail.com
RI ; Kerr, Wesley/I-6301-2019
OI Hwang, Andrew/0000-0002-8437-6800; Kerr, Wesley/0000-0002-5546-5951; 
CR Ellor SV, 2014, J LAW MED ETHICS, V42, P171, DOI 10.1111/jlme.12133
   Fatehi M, 2018, WORLD NEUROSURG, V120, pE511, DOI 10.1016/j.wneu.2018.08.114
   Gately L, 2016, J NEURO-ONCOL, V129, P479, DOI 10.1007/s11060-016-2194-x
   Halani SH, 2017, WORLD NEUROSURG, V105, P53, DOI 10.1016/j.wneu.2017.04.153
   Heiland DH, 2018, J NEURO-ONCOL, V140, P385, DOI 10.1007/s11060-018-2964-8
   Iskandar AS, 2018, J CLIN ONCOL, V36, DOI 10.1200/JCO.2018.36.15_suppl.e14069
   Metcalfe E, 2016, WSPOLCZESNA ONKOL, V20, P251, DOI 10.5114/wo.2016.61569
   Morgan ER, 2017, CURR ONCOL, V24, pE92, DOI 10.3747/co.24.3424
   Okha F, NEUROL RED INT, DOI [10.1155/2012/878425, DOI 10.1155/2012/878425]
   Rigamonti A, 2017, J NEUROL SCI, V378, P3, DOI 10.1016/j.jns.2017.04.030
   Stupp R, 2005, NEW ENGL J MED, V352, P987, DOI 10.1056/NEJMoa043330
   Thakkar J, 2015, CANCER EPIDEM BIOMAR, V23, P1985
NR 12
TC 1
Z9 1
U1 0
U2 4
PU SAGE PUBLICATIONS LTD
PI LONDON
PA 1 OLIVERS YARD, 55 CITY ROAD, LONDON EC1Y 1SP, ENGLAND
SN 1078-1552
EI 1477-092X
J9 J ONCOL PHARM PRACT
JI J. Oncol. Pharm. Pract.
PD DEC
PY 2019
VL 25
IS 8
BP 1999
EP 2003
DI 10.1177/1078155219857792
PG 5
WC Oncology; Pharmacology & Pharmacy
WE Science Citation Index Expanded (SCI-EXPANDED)
SC Oncology; Pharmacology & Pharmacy
GA JK5AG
UT WOS:000494855400022
PM 31238807
DA 2025-08-21
ER

PT J
AU Field, KM
   Barnes, EH
   Sim, HW
   Nowak, AK
   Simes, J
   Rosenthal, MA
   Wheeler, H
   Hovey, EJ
   Cher, LM
AF Field, K. M.
   Barnes, E. H.
   Sim, H. W.
   Nowak, A. K.
   Simes, J.
   Rosenthal, M. A.
   Wheeler, H.
   Hovey, E. J.
   Cher, L. M.
TI Outcomes from the use of computerized neurocognitive testing in a
   recurrent glioblastoma clinical trial
SO JOURNAL OF CLINICAL NEUROSCIENCE
LA English
DT Article
DE Glioblastoma; Cogstate; Neurocognitive; Mini-mental state examination
ID COGSTATE BRIEF BATTERY; MENTAL-STATE-EXAMINATION; END-POINTS; COGNITIVE
   IMPAIRMENT; OLDER-ADULTS; RANDOMIZED PHASE-2; SURVIVAL; BEVACIZUMAB;
   CARBOPLATIN; BIOMARKERS
AB Assessment of neurocognitive function (NCF) is important in brain tumor clinical trials, however there are varying methodologies available. We used the Cogstate computerized NCF testing battery and the mini mental state examination (MMSE) to prospectively assess cognition in adult patients with recurrent glioblastoma (GBM) enrolled in the CABARET randomized phase II clinical trial of bevacizumab versus bevacizumab plus carboplatin chemotherapy. We determined completion rates; compared NCF results between trial arms; and assessed baseline NCF as a predictor of survival outcome. 93 of 103 eligible patients completed baseline Cogstate NCF testing. Completion rates were between 60 and 100% across each timepoint, and 38% at disease progression. There was no evidence of difference between arms in time to deterioration in NCF using either test. Prior to disease progression, deterioration on the Cogstate tests was substantially more common (90%) than deterioration on the MMSE (37%), and decline in the Cogstate composite score within the first 8 weeks was associated with shorter overall survival. This testing methodology may be useful when determining net clinical benefit for therapies in patients with recurrent GBM. (c) 2021 Elsevier Ltd. All rights reserved.
C1 [Field, K. M.; Rosenthal, M. A.] Royal Melbourne Hosp, Dept Med Oncol, Grattan St, Parkville, Vic 3050, Australia.
   [Field, K. M.; Rosenthal, M. A.] Peter MacCallum Canc Ctr, Dept Med Oncol, Grattan St, Parkville, Vic 3000, Australia.
   [Barnes, E. H.; Sim, H. W.; Simes, J.] Univ Sydney, Natl Hlth & Med Res Council, Clin Trials Ctr, Sydney, NSW 2006, Australia.
   [Nowak, A. K.] Sir Charles Gairdner Hosp, Dept Med Oncol, Hosp Ave, Nedlands, WA 6009, Australia.
   [Nowak, A. K.] Univ Western Australia, Sch Med & Pharmacol, 35 Stirling Highway, Crawley, WA 6009, Australia.
   [Wheeler, H.] Royal North Shore Hosp, Dept Med Oncol, Pacific Highway, St Leonards, NSW 2065, Australia.
   [Hovey, E. J.] Prince Wales Hosp, Dept Med Oncol, Barker St, Randwick, NSW 2031, Australia.
   [Cher, L. M.] Austin Hlth, Dept Neurol, 145 Studley Rd, Heidelberg, Vic 3084, Australia.
C3 Melbourne Health; Royal Melbourne Hospital; Peter Maccallum Cancer
   Center; University of Sydney; University of Western Australia; Sir
   Charles Gairdner Hospital; University of Western Australia; Royal North
   Shore Hospital; University of New South Wales Sydney; Prince of Wales
   Hospital (POWH); Austin Research Institute; Florey Institute of
   Neuroscience & Mental Health; Howard Florey Institute Affiliates
RP Field, KM (corresponding author), Peter MacCallum Canc Ctr, Dept Med Oncol, Grattan St, Parkville, Vic 3000, Australia.
EM kathryn.field@petermac.org
RI Sim, Hao-Wen/M-6570-2019; Simes, Robert/P-1497-2014; Nowak,
   Anna/B-2487-2013
OI Nowak, Anna/0000-0002-9317-9526
FU Roche Products, Pty Limited (Australia); NHMRC Clinical Trials Centre
   (NHMRC Program Grant) [1037786]; Cancer Australia Support for Cancer
   Clinical Trials Grant; CINSW Cooperative Clinical Trials Grant
FX This study was funded by Roche Products, Pty Limited (Australia) with
   support also from the NHMRC Clinical Trials Centre (NHMRC Program Grant
   1037786), and Cancer Australia Support for Cancer Clinical Trials Grant
   and CINSW Cooperative Clinical Trials Grant to COGNO. Specifically for
   this neurocognitive function sub-study: Roche did not have a role in the
   study design; in the collection, analysis and interpretation of data; in
   the writing of the report; and the decision.
CR Armstrong TS, 2014, CURR TREAT OPTION ON, V15, P519, DOI 10.1007/s11864-014-0302-8
   Arrieux Jacques P, 2017, Concussion, V2, pCNC31, DOI [10.2217/cnc-2016-0021, 10.2217/cnc-2016-0021]
   Butowski N, 2012, CURR OPIN NEUROL, V25, P780, DOI 10.1097/WCO.0b013e328359b45e
   Caine C, 2016, J NEURO-ONCOL, V126, P327, DOI 10.1007/s11060-015-1971-2
   Cerhan JH, 2019, NEURO-ONCOL PRACT, V6, P71, DOI 10.1093/nop/npy013
   Choi S, 2021, BMJ OPEN, V11, DOI 10.1136/bmjopen-2020-046851
   Cogstate, COMP COGN ASS
   Correa DD, 2010, CURR NEUROL NEUROSCI, V10, P232, DOI 10.1007/s11910-010-0108-4
   Field KM, 2017, J NEURO-ONCOL, V133, P623, DOI 10.1007/s11060-017-2479-8
   Field KM, 2015, NEURO-ONCOLOGY, V17, P1504, DOI 10.1093/neuonc/nov104
   Fredrickson J, 2010, NEUROEPIDEMIOLOGY, V34, P65, DOI 10.1159/000264823
   Hensel A, 2007, J NEUROL NEUROSUR PS, V78, P1298, DOI 10.1136/jnnp.2006.109074
   Hodgson KD, 2013, CANCER TREAT REV, V39, P297, DOI 10.1016/j.ctrv.2012.11.001
   Johnson DR, 2012, NEURO-ONCOLOGY, V14, P808, DOI 10.1093/neuonc/nos082
   Lee J, 2019, J AM ACAD PSYCHIATRY, V47, P350, DOI 10.29158/JAAPL.003841-19
   Lim YY, 2013, ARCH CLIN NEUROPSYCH, V28, P320, DOI 10.1093/arclin/act021
   Lim YY, 2012, J CLIN EXP NEUROPSYC, V34, P345, DOI 10.1080/13803395.2011.643227
   Maruff Paul, 2013, BMC Psychol, V1, P30, DOI 10.1186/2050-7283-1-30
   Maruff P, 2009, ARCH CLIN NEUROPSYCH, V24, P165, DOI 10.1093/arclin/acp010
   Meyers CA, 2006, J CLIN ONCOL, V24, P1305, DOI 10.1200/JCO.2005.04.6086
   Meyers CA, 2000, J CLIN ONCOL, V18, P646, DOI 10.1200/JCO.2000.18.3.646
   Meyers CA, 2003, J CLIN ONCOL, V21, P3557, DOI 10.1200/JCO.2003.07.080
   Noll KR, 2019, J NEURO-ONCOL, V142, P183, DOI 10.1007/s11060-018-03081-z
   Patel SK, 2017, CLIN NEUROPSYCHOL, V31, P1375, DOI 10.1080/13854046.2016.1275819
   Phillips KA, 2016, BRIT J CANCER, V114, P956, DOI 10.1038/bjc.2016.71
   Sands SA, 2017, SUPPORT CARE CANCER, V25, P449, DOI 10.1007/s00520-016-3422-9
   Spencer RJ, 2013, EXP AGING RES, V39, P382, DOI 10.1080/0361073X.2013.808109
   Taylor JW, 2017, NEURO-ONCOL PRACT, V4, P201, DOI 10.1093/nop/npw034
   Tombaugh TN, 2005, ARCH CLIN NEUROPSYCH, V20, P485, DOI 10.1016/j.acn.2004.11.004
   Whitford HS, 2020, SUPPORT CARE CANCER, V28, P3081, DOI 10.1007/s00520-019-05095-3
   Wilson MK, 2015, LANCET ONCOL, V16, pE32, DOI 10.1016/S1470-2045(14)70375-4
NR 31
TC 3
Z9 3
U1 0
U2 0
PU ELSEVIER SCI LTD
PI OXFORD
PA THE BOULEVARD, LANGFORD LANE, KIDLINGTON, OXFORD OX5 1GB, OXON, ENGLAND
SN 0967-5868
EI 1532-2653
J9 J CLIN NEUROSCI
JI J. Clin. Neurosci.
PD DEC
PY 2021
VL 94
BP 321
EP 327
DI 10.1016/j.jocn.2021.10.022
EA NOV 2021
PG 7
WC Clinical Neurology; Neurosciences
WE Science Citation Index Expanded (SCI-EXPANDED); Social Science Citation Index (SSCI)
SC Neurosciences & Neurology
GA YJ1IT
UT WOS:000744292000042
PM 34863458
DA 2025-08-21
ER

PT J
AU MacLellan, AD
   Easton, AS
   Alubankudi, R
   Pickett, GE
AF MacLellan, Abigale D.
   Easton, Alexander S.
   Alubankudi, Rufus
   Pickett, Gwynedd E.
TI Documented growth of an intracranial capillary hemangioma: A case report
SO NEUROPATHOLOGY
LA English
DT Article
DE adult; capillary; growth; hemangioma; intracranial
AB Intracranial capillary hemangiomas in adults are rare, and diagnosis can be challenging. Hemangiomas, in general (and particularly in the skin), are more often noted in the pediatric population. Due to the lack of imaging undertaken in the presymptomatic phase, the literature provides few clues on the rate of growth of these unusual tumors. Therefore, we report a case of a 64-year-old man with a medical history of Lyme disease who presented with exhaustion and confusion. Imaging demonstrated an intra-axial lesion with vascularity in the posterior right temporal lobe, raising the possibility of a glioma. Imaging two years prior revealed a very small lesion in the same location. The patient underwent a craniectomy, total resection of the lesion was completed, and his symptoms of confusion resolved. Biopsy revealed a capillary hemangioma composed of small vascular channels lined by endothelial cells and pericytes without smooth muscle. Features of glioma, vascular neoplasms or neuroborreliosis (cerebral Lyme disease) were not identified. Our case documents the growth over two years of a rare intracranial capillary hemangioma in an older adult male.
C1 [MacLellan, Abigale D.; Easton, Alexander S.; Alubankudi, Rufus] Dalhousie Univ, Fac Med, Halifax, NS, Canada.
   [Easton, Alexander S.] Dalhousie Univ, Dept Pathol, Halifax, NS, Canada.
   [Pickett, Gwynedd E.] Dalhousie Univ, Dept Surg, Div Neurosurg, Halifax, NS, Canada.
   [Pickett, Gwynedd E.] Halifax Infirm, Div Neurosurg, 1796 Summer St, Halifax, NS B3H 3A7, Canada.
C3 Dalhousie University; Dalhousie University; Dalhousie University
RP Pickett, GE (corresponding author), Halifax Infirm, Div Neurosurg, 1796 Summer St, Halifax, NS B3H 3A7, Canada.
EM gepickett@dal.ca
OI MacLellan, Abigale/0000-0001-5216-4259; Pickett,
   Gwynedd/0000-0002-5896-1782
CR Abe M, 2004, J NEUROSURG, V101, P73, DOI 10.3171/jns.2004.101.1.0073
   Almaghrabi Nizar Adnan, 2018, Radiol Case Rep, V13, P1058, DOI [10.1016/j.radcr.2018.04.016, 10.1016/j.radcr.2018.04.016]
   John SG, 2012, CLINICS PRACT, V2, DOI 10.4081/cp.2012.e35
   Koga Yuichiro, 2020, NMC Case Rep J, V7, P43, DOI [10.2176/nmccrj.cr.2019-0145, 10.2176/nmccrj.cr.2019-0145]
   Lee YH, 2010, BRAIN PATHOL, V20, P257, DOI 10.1111/j.1750-3639.2009.00345.x
   Massman LJ, 2021, WORLD NEUROSURG, V145, P220, DOI 10.1016/j.wneu.2020.09.032
   Maurer GD, 2010, J NEUROL, V257, P484, DOI 10.1007/s00415-009-5398-6
   Mehrizi MAA, 2022, ANN MED SURG, V84, DOI 10.1016/j.amsu.2022.104913
   MIKLOSSY J, 1990, ACTA NEUROPATHOL, V80, P568, DOI 10.1007/BF00294622
   Mirza B, 2013, WORLD NEUROSURG, V80, DOI 10.1016/j.wneu.2012.12.013
   Morace R, 2012, WORLD NEUROSURG, V78, DOI 10.1016/j.wneu.2011.09.017
   Okamoto Ai, 2015, Surg Neurol Int, V6, pS539, DOI [10.4103/2152-7806.168066, 10.4103/2152-7806.168066]
   Phi JH, 2012, J NEURO-ONCOL, V109, P177, DOI 10.1007/s11060-012-0884-6
   Santoro G, 2021, NEUROSURG REV, V44, P1977, DOI 10.1007/s10143-020-01419-8
   Simon SL, 2005, SURG NEUROL, V64, P154, DOI 10.1016/j.surneu.2004.10.025
   Skúladóttir B, 2020, ACTA NEUROCHIR, V162, P3001, DOI 10.1007/s00701-020-04307-8
   Smith IF, 2007, INT J OBSTET ANESTH, V16, P82, DOI 10.1016/j.ijoa.2006.04.016
   Uyama A, 2008, PEDIATR NEUROSURG, V44, P344, DOI 10.1159/000138375
   Wardhana DPW, 2023, FRONT SURG, V10, DOI 10.3389/fsurg.2023.1141522
   Younas F, 2011, NEUROL SCI, V32, P963, DOI 10.1007/s10072-011-0569-5
NR 20
TC 1
Z9 1
U1 0
U2 1
PU WILEY
PI HOBOKEN
PA 111 RIVER ST, HOBOKEN 07030-5774, NJ USA
SN 0919-6544
EI 1440-1789
J9 NEUROPATHOLOGY
JI Neuropathology
PD FEB
PY 2024
VL 44
IS 1
BP 76
EP 82
DI 10.1111/neup.12933
EA JUL 2023
PG 7
WC Clinical Neurology; Neurosciences; Pathology
WE Science Citation Index Expanded (SCI-EXPANDED)
SC Neurosciences & Neurology; Pathology
GA GT2Z6
UT WOS:001022804700001
PM 37403213
OA hybrid
DA 2025-08-21
ER

PT J
AU Harland, TA
   Wang, M
   Gunaydin, D
   Fringuello, A
   Freeman, J
   Hosokawa, PW
   Ormond, DR
AF Harland, Tessa A.
   Wang, Mary
   Gunaydin, Dicle
   Fringuello, Anthony
   Freeman, Jacob
   Hosokawa, Patrick W.
   Ormond, D. Ryan
TI Frailty as a Predictor of Neurosurgical Outcomes in Brain Tumor Patients
SO WORLD NEUROSURGERY
LA English
DT Article
DE Brain tumor outcomes; Frailty; Hopkins Frailty score; Neurosurgery
ID OLDER-ADULTS; GLIOBLASTOMA-MULTIFORME; WOMENS HEALTH; RISK-FACTORS;
   RESECTION; EXTENT; DISABILITY; MORTALITY; SURVIVAL; PROGRAM
AB BACKGROUND: Preoperative risk assessment is important, but inexact because physiologic reserves are difficult to measure. When assessing quality of life for patients with brain tumors, having a better predictor of postsurgical outcome would be beneficial in counseling these patients. Frailty is thought to estimate physiologic reserves, and it has been found to predict postoperative complications, length of stay, and discharge to a skilled nursing facility or assisted living facility in patients undergoing various types of surgery. Frailty as an adjunct to preoperative assessment of neurosurgical patients has never been evaluated. This study aimed to determine whether frailty predicts neurosurgical complications in patients with brain tumors and enhances current perioperative risk models.
   METHODS: Frailty was preoperatively assessed in 260 patients undergoing surgery for brain tumor resection using a validated scale that assessed weakness, weight loss, exhaustion, low physical activity, and slowed walking speed. Patients were classified as nonfrail (score of 0-1), moderately frail (score of 2-3), or frail (score of 4-5). Moderately frail and frail patients were combined for analysis.
   RESULTS: Preoperative frailty was associated with an increased risk for discharge to a location other than home (10.36; 95% confidence interval, 3.6-30.1), postoperative complications (2.09; 95% confidence interval, 1.09-3.98), and a longer length of stay (1.66; 95% confidence interval, 1.24-2.21).
   CONCLUSIONS: Frailty independently predicts discharge disposition, postoperative complications, and length of stay in patients undergoing surgery for brain tumor resection. Preoperative assessment of frailty can help neurosurgeons and patients make more informed decisions about pursing surgical treatment.
C1 [Harland, Tessa A.; Wang, Mary; Gunaydin, Dicle; Fringuello, Anthony; Freeman, Jacob; Hosokawa, Patrick W.; Ormond, D. Ryan] Univ Colorado, Dept Neurosurg, Sch Med, Aurora, CO 80045 USA.
C3 University of Colorado System; University of Colorado Anschutz Medical
   Campus
RP Ormond, DR (corresponding author), Univ Colorado, Dept Neurosurg, Sch Med, Aurora, CO 80045 USA.
EM david.ormond@cuanschutz.edu
RI Ormond, David Ryan/R-4847-2017; Ormond, David/R-4847-2017
OI Ormond, David Ryan/0000-0001-7027-2915; 
CR Bandeen-Roche K, 2006, J GERONTOL A-BIOL, V61, P262, DOI 10.1093/gerona/61.3.262
   Boyd CM, 2005, JAMA-J AM MED ASSOC, V294, P716, DOI 10.1001/jama.294.6.716
   Buchner D M, 1992, Clin Geriatr Med, V8, P1
   Cameron ID, 2013, BMC MED, V11, DOI 10.1186/1741-7015-11-65
   Campbell AJ, 1997, AGE AGEING, V26, P315, DOI 10.1093/ageing/26.4.315
   Dasgupta M, 2009, ARCH GERONTOL GERIAT, V48, P78, DOI 10.1016/j.archger.2007.10.007
   Davenport DL, 2006, ANN SURG, V243, P636, DOI 10.1097/01.sla.0000216508.95556.cc
   Eagle KA, 2002, J AM COLL CARDIOL, V39, P542, DOI 10.1016/S0735-1097(01)01788-0
   Fried LP, 2001, J GERONTOL A-BIOL, V56, pM146, DOI 10.1093/gerona/56.3.M146
   Fried LP, 1998, JAMA-J AM MED ASSOC, V279, P585, DOI 10.1001/jama.279.8.585
   Gill TM, 2004, JAMA-J AM MED ASSOC, V292, P2115, DOI 10.1001/jama.292.17.2115
   Gill TM, 2003, ARCH PHYS MED REHAB, V84, P394, DOI 10.1053/apmr.2003.50020
   Inouye SK, 2007, J AM GERIATR SOC, V55, P780, DOI 10.1111/j.1532-5415.2007.01156.x
   Keles GE, 1999, SURG NEUROL, V52, P371, DOI 10.1016/S0090-3019(99)00103-2
   Lacroix M, 2001, J NEUROSURG, V95, P190, DOI 10.3171/jns.2001.95.2.0190
   Lee DH, 2010, CIRCULATION, V121, P973, DOI 10.1161/CIRCULATIONAHA.108.841437
   Lee TH, 1999, CIRCULATION, V100, P1043, DOI 10.1161/01.CIR.100.10.1043
   Lin HS, 2016, BMC GERIATR, V16, DOI 10.1186/s12877-016-0329-8
   Makary MA, 2010, J AM COLL SURGEONS, V210, P901, DOI 10.1016/j.jamcollsurg.2010.01.028
   Partridge JSL, 2012, AGE AGEING, V41, P142, DOI 10.1093/ageing/afr182
   Purser JL, 2006, J AM GERIATR SOC, V54, P1674, DOI 10.1111/j.1532-5415.2006.00914.x
   Revenig LM, 2013, J AM COLL SURGEONS, V217, P665, DOI 10.1016/j.jamcollsurg.2013.06.012
   Robinson TN, 2009, ANN SURG, V250, P449, DOI 10.1097/SLA.0b013e3181b45598
   SAKLAD M, 1947, ANESTHESIOLOGY, V8, P270, DOI 10.1097/00000542-194705000-00006
   Sanai N, 2008, NEUROSURGERY, V62, P753, DOI 10.1227/01.neu.0000318159.21731.cf
   SIMPSON JR, 1993, INT J RADIAT ONCOL, V26, P239, DOI 10.1016/0360-3016(93)90203-8
   Smith JS, 2008, J CLIN ONCOL, V26, P1338, DOI 10.1200/JCO.2007.13.9337
   Sullivan LM, 2004, STAT MED, V23, P1631, DOI 10.1002/sim.1742
   Wilson JRM, 2005, BJU INT, V95, P794, DOI 10.1111/j.1464-410X.2005.05403.x
   Woods NF, 2005, J AM GERIATR SOC, V53, P1321, DOI 10.1111/j.1532-5415.2005.53405.x
NR 30
TC 53
Z9 55
U1 1
U2 12
PU ELSEVIER SCIENCE INC
PI NEW YORK
PA STE 800, 230 PARK AVE, NEW YORK, NY 10169 USA
SN 1878-8750
EI 1878-8769
J9 WORLD NEUROSURG
JI World Neurosurg.
PD JAN
PY 2020
VL 133
BP E813
EP E818
DI 10.1016/j.wneu.2019.10.010
PG 6
WC Clinical Neurology; Surgery
WE Science Citation Index Expanded (SCI-EXPANDED); Social Science Citation Index (SSCI)
SC Neurosciences & Neurology; Surgery
GA JX8QN
UT WOS:000503993700150
PM 31605842
DA 2025-08-21
ER

PT J
AU Carvalho, D
   Mackay, A
   Bjerke, L
   Grundy, RG
   Lopes, C
   Reis, RM
   Jones, C
AF Carvalho, Diana
   Mackay, Alan
   Bjerke, Lynn
   Grundy, Richard G.
   Lopes, Celeste
   Reis, Rui M.
   Jones, Chris
TI The prognostic role of intragenic copy number breakpoints and
   identification of novel fusion genes in paediatric high grade glioma
SO ACTA NEUROPATHOLOGICA COMMUNICATIONS
LA English
DT Article
DE Fusion; Paediatric; Glioblastoma; Copy number; Intragenic
AB Background: Paediatric high grade glioma (pHGG) is a distinct biological entity to histologically similar tumours arising in older adults, and has differing copy number profiles and driver genetic alterations. As functionally important intragenic copy number aberrations (iCNA) and fusion genes begin to be identified in adult HGG, the same has not yet been done in the childhood setting. We applied an iCNA algorithm to our previously published dataset of DNA copy number profiling in pHGG with a view to identify novel intragenic breakpoints.
   Results: We report a series of 288 iCNA events in pHGG, with the presence of intragenic breakpoints itself a negative prognostic factor. We identified an increased number of iCNA in older children compared to infants, and increased iCNA in H3F3A K27M mutant tumours compared to G34R/V and wild-type. We observed numerous gene disruptions by iCNA due to both deletions and amplifications, targeting known HGG-associated genes such as RB1 and NF1, putative tumour suppressors such as FAF1 and KIDINS220, and novel candidates such as PTPRE and KCND2. We further identified two novel fusion genes in pHGG - CSGALNACT2:RET and the complex fusion DHX57:TMEM178:MAP4K3. The latter was sequence-validated and appears to be an activating event in pHGG.
   Conclusions: These data expand upon our understanding of the genomic events driving these tumours and represent novel targets for therapeutic intervention in these poor prognosis cancers of childhood.
C1 [Carvalho, Diana; Mackay, Alan; Bjerke, Lynn; Jones, Chris] Inst Canc Res, Div Mol Pathol & Canc Therapeut, 15 Cotswold Rd, Sutton SM2 5NG, Surrey, England.
   [Carvalho, Diana; Lopes, Celeste] Univ Coimbra, P-3000214 Coimbra, Portugal.
   [Carvalho, Diana; Reis, Rui M.] Univ Minho, Sch Hlth Sci, ICVS, Braga, Portugal.
   [Carvalho, Diana; Reis, Rui M.] Univ Minho, ICVS 3Bs PT Govt Associate Lab, Braga, Portugal.
   [Grundy, Richard G.] Univ Nottingham, Childhood Brain Tumour Res Ctr, Nottingham NG7 2NR, England.
   [Reis, Rui M.] Barretos Canc Hosp, Mol Oncol Res Ctr, Barretos, SP, Brazil.
C3 University of London; Institute of Cancer Research - UK; Universidade de
   Coimbra; Universidade do Minho; Universidade do Minho; Laboratorio
   Associado ICVS 3B's; University of Nottingham; Hospital de Cancer de
   Barretos
RP Jones, C (corresponding author), Inst Canc Res, Div Mol Pathol & Canc Therapeut, 15 Cotswold Rd, Sutton SM2 5NG, Surrey, England.
EM chris.jones@icr.ac.uk
RI Reis, Rui/B-1744-2018; Jones, Chris/ABE-6059-2021; Reis, Rui
   Manuel/B-1744-2018
OI Reis, Rui Manuel/0000-0002-9639-7940; Jones, Chris/0000-0001-8118-2296;
   Carvalho, Diana/0000-0001-6881-6151
FU Rosetrees Trust; Brain Tumour Charity; Fundacao para a Ciencia e
   Tecnologia, Portugal [SFRH/BD/33473/2008]; NHS; Cancer Research UK
   [11736] Funding Source: researchfish; Rosetrees [M200-F1] Funding
   Source: researchfish; The Brain Tumour Charity [6/78] Funding Source:
   researchfish; Fundação para a Ciência e a Tecnologia
   [SFRH/BD/33473/2008] Funding Source: FCT
FX We are grateful for support from the Rosetrees Trust, the Brain Tumour
   Charity and Fundacao para a Ciencia e Tecnologia, Portugal (PhD
   Studentship SFRH/BD/33473/2008). DC, AM, LB and CJ acknowledge NHS
   funding to the Biomedical Research Centre.
CR Adams JP, 2000, J NEUROCHEM, V75, P2277, DOI 10.1046/j.1471-4159.2000.0752277.x
   Bax DA, 2010, CLIN CANCER RES, V16, P3368, DOI 10.1158/1078-0432.CCR-10-0438
   Bax DA, 2009, PLOS ONE, V4, DOI 10.1371/journal.pone.0005209
   Beroukhim R, 2007, P NATL ACAD SCI USA, V104, P20007, DOI 10.1073/pnas.0710052104
   Bertino JR, 2011, CANCER BIOL THER, V11, P627, DOI 10.4161/cbt.11.7.14948
   Cesca F, 2011, CELL DEATH DIS, V2, DOI 10.1038/cddis.2011.108
   Chin L, 2008, NATURE, V455, P1061, DOI 10.1038/nature07385
   Cools J, 1999, BLOOD, V94, P1820, DOI 10.1182/blood.V94.5.1820.417k09_1820_1824
   Filipek-Górniok B, 2013, DEV DYNAM, V242, P964, DOI 10.1002/dvdy.23981
   Findlay GM, 2007, BIOCHEM J, V403, P13, DOI 10.1042/BJ20061881
   Frattini V, 2013, NAT GENET, V45, P1141, DOI 10.1038/ng.2734
   Fuller-Pace FV, 2013, RNA BIOL, V10, P121, DOI 10.4161/rna.23312
   Fusco A, 2007, ARQ BRAS ENDOCRINOL, V51, P731, DOI 10.1590/S0004-27302007000500010
   Gainor JF, 2013, ONCOLOGIST, V18, P865, DOI 10.1634/theoncologist.2013-0095
   Holmborn K, 2012, J BIOL CHEM, V287, P33905, DOI 10.1074/jbc.M112.401646
   Iafrate AJ, 2004, NAT GENET, V36, P949, DOI 10.1038/ng1416
   Jones C, 2012, NAT REV CLIN ONCOL, V9, P400, DOI 10.1038/nrclinonc.2012.87
   Lam D, 2009, P NATL ACAD SCI USA, V106, P11978, DOI 10.1073/pnas.0900608106
   Liu PY, 2012, CARCINOGENESIS, V33, P1270, DOI 10.1093/carcin/bgs148
   Neubrand VE, 2012, J CELL SCI, V125, P1845, DOI 10.1242/jcs.102764
   Olshen AB, 2004, BIOSTATISTICS, V5, P557, DOI 10.1093/biostatistics/kxh008
   Ozawa T, 2010, GENE DEV, V24, P2205, DOI 10.1101/gad.1972310
   Parsons DW, 2008, SCIENCE, V321, P1807, DOI 10.1126/science.1164382
   Paugh BS, 2013, CANCER RES, V73, P6219, DOI 10.1158/0008-5472.CAN-13-1491
   Paugh BS, 2010, J CLIN ONCOL, V28, P3061, DOI 10.1200/JCO.2009.26.7252
   Schwartzentruber J, 2012, NATURE, V482, P226, DOI [10.1038/nature10833, 10.1007/s13311-012-0137-6]
   Singh D, 2012, SCIENCE, V337, P1231, DOI 10.1126/science.1220834
   Soda M, 2007, NATURE, V448, P561, DOI 10.1038/nature05945
   Solomon DA, 2008, CANCER RES, V68, P10300, DOI 10.1158/0008-5472.CAN-08-3272
   Sturm D, 2012, CANCER CELL, V22, P425, DOI 10.1016/j.ccr.2012.08.024
   Tomlins SA, 2005, SCIENCE, V310, P644, DOI 10.1126/science.1117679
   Veeriah S, 2009, P NATL ACAD SCI USA, V106, P9435, DOI 10.1073/pnas.0900571106
   Wiedemeyer R, 2008, CANCER CELL, V13, P355, DOI 10.1016/j.ccr.2008.02.010
   Wright JH, 2003, MOL CELL BIOL, V23, P2068, DOI 10.1128/MCB.23.6.2068-2082.2003
   Wu WT, 2010, NEURO-ONCOLOGY, V12, P164, DOI 10.1093/neuonc/nop019
   Zheng SY, 2013, GENE DEV, V27, P1462, DOI 10.1101/gad.213686.113
NR 36
TC 20
Z9 22
U1 2
U2 4
PU BIOMED CENTRAL LTD
PI LONDON
PA 236 GRAYS INN RD, FLOOR 6, LONDON WC1X 8HL, ENGLAND
SN 2051-5960
J9 ACTA NEUROPATHOL COM
JI Acta Neuropathol. Commun.
PY 2014
VL 2
AR 23
DI 10.1186/2051-5960-2-23
PG 12
WC Neurosciences
WE Science Citation Index Expanded (SCI-EXPANDED)
SC Neurosciences & Neurology
GA V9K3A
UT WOS:000422389300023
PM 24548782
OA Green Published, gold
DA 2025-08-21
ER

PT J
AU Guinipero, T
   Finn, OJ
AF Guinipero, Terri
   Finn, Olivera J.
TI Cancer Vaccines: Emphasis on Pediatric Cancers
SO CURRENT PHARMACEUTICAL DESIGN
LA English
DT Review
DE Cancer; immunotherapy; pediatric; tumor; vaccine
ID ACUTE LYMPHOBLASTIC-LEUKEMIA; STEM-CELL TRANSPLANTATION; ANTITUMOR
   IMMUNE-RESPONSES; EARLY LYMPHOCYTE RECOVERY; GERMLINE GENE-EXPRESSION;
   HIGH-RISK NEUROBLASTOMA; PULSED DENDRITIC CELLS; T-CELL;
   CHILDHOOD-CANCER; TUMOR-CELLS
AB The success that vaccines have had in the fight with infectious diseases has not been mirrored in their use in the fight against cancer. The major differences are that cancer vaccines have been tested in the therapeutic rather than the prophylactic setting, and in older adults rather than in the pediatric population. Cancers, as well as current standard treatments, are highly immunosuppressive, which further compromises the success of therapeutic vaccines. Cancer is considered to be primarily a disease of the older age and yet many children suffer from or succumb to cancers such as leukemias, glioblastomas, neuroblastomas and sarcomas. Standard therapy, even when curative, is accompanied by serious side effects, including secondary tumors later in life. Due to the greater capacity of a young immune system to recover after cancer treatment, therapeutic vaccines are expected to have a better chance to elicit protective immunity and prevent cancer recurrence in children. In this review, we discuss the current efforts at designing and testing cancer vaccines in children with the focus on specific tumor antigens expressed by pediatric cancers.
C1 [Guinipero, Terri; Finn, Olivera J.] Univ Pittsburgh, Sch Med, Dept Immunol, Pittsburgh, PA 15262 USA.
   [Guinipero, Terri] Univ Pittsburgh, Sch Med, Dept Pediat, Pittsburgh, PA 15262 USA.
C3 Pennsylvania Commonwealth System of Higher Education (PCSHE); University
   of Pittsburgh; Pennsylvania Commonwealth System of Higher Education
   (PCSHE); University of Pittsburgh
RP Finn, OJ (corresponding author), Univ Pittsburgh, Sch Med, Dept Immunol, E1040 Biomed Sci,Tower Univ Pittsburgh, Pittsburgh, PA 15262 USA.
EM ojfinn@epitt.edu
FU NCI NIH HHS [P50 CA090440] Funding Source: Medline
CR Bowman L, 1998, BLOOD, V92, P1941, DOI 10.1182/blood.V92.6.1941.418k03_1941_1949
   Bowman LC, 1998, HUM GENE THER, V9, P1303, DOI 10.1089/hum.1998.9.9-1303
   Brodtman DH, 2005, J PEDIATR-US, V146, P654, DOI 10.1016/j.jpeds.2004.12.043
   Brown JA, 2008, CLIN IMMUNOL, V127, P286, DOI 10.1016/j.clim.2008.02.008
   Caruso DA, 2005, CANCER-AM CANCER SOC, V103, P1280, DOI 10.1002/cncr.20911
   Caver TE, 1998, LEUKEMIA, V12, P619, DOI 10.1038/sj.leu.2400970
   Coco S, 2009, CURR PHARM DESIGN, V15, P448, DOI 10.2174/138161209787315792
   Coughlin CM, 2006, J CLIN ONCOL, V24, P5725, DOI 10.1200/JCO.2005.05.3314
   Coughlin CM, 2004, BLOOD, V103, P2046, DOI 10.1182/blood-2003-07-2379
   D'Sa S, 2003, BRIT J HAEMATOL, V123, P309, DOI 10.1046/j.1365-2141.2003.04612.x
   Dagher R, 2002, MED PEDIATR ONCOL, V38, P158, DOI 10.1002/mpo.1303
   De Vleeschouwer S, 2004, J NEUROSURG, V100, P492, DOI 10.3171/ped.2004.100.5.0492
   De Vleeschouwer S, 2008, CLIN CANCER RES, V14, P3098, DOI 10.1158/1078-0432.CCR-07-4875
   Dodero A, 2005, EXP HEMATOL, V33, P920, DOI 10.1016/j.exphem.2005.05.009
   Dunn GP, 2004, ANNU REV IMMUNOL, V22, P329, DOI 10.1146/annurev.immunol.22.012703.104803
   Ek T, 2004, J PEDIAT HEMATOL ONC, V26, P727, DOI 10.1097/00043426-200411000-00008
   Ersvaer E, 2007, EUR J HAEMATOL, V79, P210, DOI 10.1111/j.1600-0609.2007.00899.x
   Fest S, 2009, INT J CANCER, V125, P104, DOI 10.1002/ijc.24291
   Geiger JD, 2001, CANCER RES, V61, P8513
   Gorczynski R, 2008, INT UROL NEPHROL, V40, P1117, DOI 10.1007/s11255-008-9412-1
   Gravekamp C, 2009, CANCER IMMUNOL IMMUN, V58, P1969, DOI 10.1007/s00262-009-0683-x
   Greenlee RT, 2001, CA-CANCER J CLIN, V51, P15, DOI 10.3322/canjclin.51.1.15
   Haining WN, 2005, EXP HEMATOL, V33, P286, DOI 10.1016/j.exphem.2004.12.001
   Hassan KA, 2001, CLIN CANCER RES, V7, P2458
   Henderson TO, 2007, JNCI-J NATL CANCER I, V99, P300, DOI 10.1093/jnci/djk052
   Hovland AR, 2001, J NEUROSCI RES, V64, P302
   Inskip PD, 2007, INT J CANCER, V121, P2233, DOI 10.1002/ijc.22827
   Jacobs JFM, 2009, CANCER IMMUNOL IMMUN, V58, P831, DOI 10.1007/s00262-008-0619-x
   Jacobs JFM, 2008, J NEURO-ONCOL, V88, P273, DOI 10.1007/s11060-008-9577-6
   Jacobs JFM, 2007, INT J CANCER, V120, P67, DOI 10.1002/ijc.22118
   Kang DH, 2009, NURS RES, V58, P105, DOI 10.1097/NNR.0b013e31818fcecd
   Linabery AM, 2008, CANCER-AM CANCER SOC, V113, P2575, DOI 10.1002/cncr.23866
   Louis CU, 2009, CURR PHARM DESIGN, V15, P424, DOI 10.2174/138161209787315765
   Lustgarten J, 2004, J IMMUNOL, V173, P4510, DOI 10.4049/jimmunol.173.7.4510
   MACKALL CL, 1995, NEW ENGL J MED, V332, P143, DOI 10.1056/NEJM199501193320303
   Mackall CL, 2008, CLIN CANCER RES, V14, P4850, DOI 10.1158/1078-0432.CCR-07-4065
   Meadows AT, 2009, J CLIN ONCOL, V27, P2356, DOI 10.1200/JCO.2008.21.1920
   Nieto Y, 2004, CLIN CANCER RES, V10, P5076, DOI 10.1158/1078-0432.CCR-04-0117
   Nozoe T, 2002, CLIN CANCER RES, V8, P817
   PHILIP T, 1991, J CLIN ONCOL, V9, P1037, DOI 10.1200/JCO.1991.9.6.1037
   Pizzo P.A., 2006, Principles and practice of pediatric oncology
   Porrata LF, 2001, BONE MARROW TRANSPL, V28, P865, DOI 10.1038/sj.bmt.1703236
   Prigione I, 2004, ANN NY ACAD SCI, V1028, P69, DOI 10.1196/annals.1322.008
   Provinciali M, 2003, VACCINE, V21, P843, DOI 10.1016/S0264-410X(02)00530-3
   Provinciali M, 2000, GENE THER, V7, P624, DOI 10.1038/sj.gt.3301131
   PROVINCIALI M, 2009, CANC IMMUNOL IMMUNOT
   Reuschenbach M, 2009, CANCER IMMUNOL IMMUN, V58, P1535, DOI 10.1007/s00262-009-0733-4
   Rodeberg DA, 2007, J PEDIATR SURG, V42, P1396, DOI 10.1016/j.jpedsurg.2007.03.041
   Roskrow MA, 1999, KLIN PADIATR, V211, P336, DOI 10.1055/s-2008-1043811
   Rousseau RF, 2006, BLOOD, V107, P1332, DOI 10.1182/blood-2005-03-1259
   Rousseau RF, 2005, CANCER J, V11, P331, DOI 10.1097/00130404-200507000-00009
   Rousseau RF, 2003, BLOOD, V101, P1718, DOI 10.1182/blood-2002-08-2493
   Russell HV, 2007, J IMMUNOTHER, V30, P227, DOI 10.1097/01.cji.0000211335.14385.57
   Russell HV, 2008, J IMMUNOTHER, V31, P812, DOI 10.1097/CJI.0b013e3181869893
   Shilyansky J, 2007, J PEDIATR SURG, V42, P54, DOI 10.1016/j.jpedsurg.2006.09.008
   Siegel S, 2003, BRIT J HAEMATOL, V122, P911, DOI 10.1046/j.1365-2141.2003.04535.x
   Soria JC, 2000, CANCER RES, V60, P4000
   WILTSCHKE C, 1995, BRIT J CANCER, V71, P1292, DOI 10.1038/bjc.1995.250
   Wu XS, 2009, CURR PHARM DESIGN, V15, P742, DOI 10.2174/138161209787582165
   Zeis M, 2003, J IMMUNOL, V170, P5391, DOI 10.4049/jimmunol.170.11.5391
   Zhang JG, 2008, J NEURO-ONCOL, V88, P65, DOI 10.1007/s11060-008-9534-4
NR 61
TC 2
Z9 3
U1 0
U2 8
PU BENTHAM SCIENCE PUBL LTD
PI SHARJAH
PA EXECUTIVE STE Y-2, PO BOX 7917, SAIF ZONE, 1200 BR SHARJAH, U ARAB
   EMIRATES
SN 1381-6128
EI 1873-4286
J9 CURR PHARM DESIGN
JI Curr. Pharm. Design
PD JAN
PY 2010
VL 16
IS 3
BP 292
EP 299
DI 10.2174/138161210790170148
PG 8
WC Pharmacology & Pharmacy
WE Science Citation Index Expanded (SCI-EXPANDED)
SC Pharmacology & Pharmacy
GA 549FM
UT WOS:000274032100005
PM 20109138
DA 2025-08-21
ER

PT J
AU Ida, CM
   Johnson, DR
   Nair, AA
   Davila, J
   Kollmeyer, TM
   Minn, K
   Fadra, NM
   Balcom, JR
   Fung, KMA
   Kim, DK
   Kaufmann, TJ
   Kipp, BR
   Halling, KC
   Jenkins, RB
   Giannini, C
AF Ida, Cristiane M.
   Johnson, Derek R.
   Nair, Asha A.
   Davila, Jaime
   Kollmeyer, Thomas M.
   Minn, Kay
   Fadra, Numrah M.
   Balcom, Jessica R.
   Fung, Kar-Ming A.
   Kim, Dong Kun
   Kaufmann, Timothy J.
   Kipp, Benjamin R.
   Halling, Kevin C.
   Jenkins, Robert B.
   Giannini, Caterina
TI Polymorphous Low-Grade Neuroepithelial Tumor of the Young (PLNTY):
   Molecular Profiling Confirms Frequent MAPK Pathway Activation
SO JOURNAL OF NEUROPATHOLOGY AND EXPERIMENTAL NEUROLOGY
LA English
DT Article
DE BRAF; CD34; FGFR2; KIAA1549; NTRK2; Polymorphous low-grade
   neuroepithelial tumor; V600E
ID GENETIC ALTERATIONS; FUSION; BRAF; KIAA1549-BRAF; DUPLICATION;
   EXPRESSION; FGFR1; 7Q34
AB Polymorphous low-grade neuroepithelial tumor of the young (PLNTY) is a recently described epileptogenic tumor characterized by oligodendroglioma-like components, aberrant CD34 expression, and frequent mitogen-activated protein kinase (MAPK) pathway activation. We molecularly profiled 13 cases with diagnostic histopathological features of PLNTY (10 female; median age, 16years; range, 5-52). Patients frequently presented with seizures (9 of 12 with available history) and temporal lobe tumors (9 of 13). MAPK pathway activating alterations were identified in all 13 cases. Fusions were present in the 7 youngest patients: FGFR2-CTNNA3 (n=2), FGFR2-KIAA1598 (FGFR2-SHTN1) (n=1), FGFR2-INA (n=1), FGFR2-MPRIP (n=1), QKI-NTRK2 (n=1), and KIAA1549-BRAF (n=1). BRAF V600E mutation was present in 6 patients (17years or older). Two fusion-positive cases additionally harbored TP53/RB1 abnormalities suggesting biallelic inactivation. Copy number changes predominantly involving whole chromosomes were observed in all 10 evaluated cases, with losses of chromosome 10q occurring with FGFR2-KIAA1598 (SHTN1)/CTNNA3 fusions. The KIAA1549-BRAF and QKI-NTRK2 fusions were associated respectively with a 7q34 deletion and 9q21 duplication. This study shows that despite its name, PLNTY also occurs in older adults, who frequently show BRAF V600E mutation. It also expands the spectrum of the MAPK pathway activating alterations associated with PLNTY and demonstrates recurrent chromosomal copy number changes consistent with chromosomal instability.
C1 [Ida, Cristiane M.; Kollmeyer, Thomas M.; Minn, Kay; Balcom, Jessica R.; Kipp, Benjamin R.; Halling, Kevin C.; Jenkins, Robert B.; Giannini, Caterina] Mayo Clin, Dept Lab Med & Pathol, 200 First St,SW, Rochester, MN 55905 USA.
   [Johnson, Derek R.; Kim, Dong Kun; Kaufmann, Timothy J.] Mayo Clin, Dept Radiol, Rochester, MN 55905 USA.
   [Nair, Asha A.; Davila, Jaime; Fadra, Numrah M.] Mayo Clin, Dept Quantitat Hlth Sci, Rochester, MN 55905 USA.
   [Davila, Jaime] St Olaf Coll, Dept Math Stat & Comp Sci, Northfield, MN 55057 USA.
   [Fung, Kar-Ming A.] Univ Oklahoma, Hlth Sci Ctr, Dept Pathol, Oklahoma City, OK USA.
C3 Mayo Clinic; Mayo Clinic; Mayo Clinic; Saint Olaf College; University of
   Oklahoma System; University of Oklahoma Health Sciences Center
RP Ida, CM (corresponding author), Mayo Clin, Dept Lab Med & Pathol, 200 First St,SW, Rochester, MN 55905 USA.
EM ida.cristiane@mayo.edu
RI Davila, Jaime/AAI-2023-2019; Giannini, Caterina/AAB-7551-2022
OI Ida, Cristiane/0000-0003-2768-2913; Davila, Jaime/0000-0002-8163-6267; 
FU Laboratory Genetics and Genomics Division, Department of Laboratory
   Medicine and Pathology, Mayo Clinic, Rochester, Minnesota, USA
FX Sources of support: Laboratory Genetics and Genomics Division,
   Department of Laboratory Medicine and Pathology, Mayo Clinic, Rochester,
   Minnesota, USA.
CR Bale TA, 2021, ACTA NEUROPATHOL, V141, P123, DOI 10.1007/s00401-020-02245-4
   Blessing MM, 2018, ACTA NEUROPATHOL COM, V6, DOI 10.1186/s40478-018-0622-1
   Busse TM, 2017, GENE CHROMOSOME CANC, V56, P730, DOI 10.1002/gcc.22477
   Cerami E, 2012, CANCER DISCOV, V2, P401, DOI 10.1158/2159-8290.CD-12-0095
   Chen YQ, 2020, BMC NEUROL, V20, DOI 10.1186/s12883-020-01679-3
   den Dunnen JT, 2016, HUM MUTAT, V37, P564, DOI 10.1002/humu.22981
   Dobin A, 2013, BIOINFORMATICS, V29, P15, DOI 10.1093/bioinformatics/bts635
   Forbes SA, 2017, NUCLEIC ACIDS RES, V45, pD777, DOI 10.1093/nar/gkw1121
   Forshew T, 2009, J PATHOL, V218, P172, DOI 10.1002/path.2558
   Fukuoka K, 2020, BRAIN PATHOL, V30, P515, DOI 10.1111/bpa.12799
   Gao JJ, 2013, SCI SIGNAL, V6, DOI 10.1126/scisignal.2004088
   Gliem TJ, 2017, J MOL DIAGN, V19, P843, DOI 10.1016/j.jmoldx.2017.07.001
   Gupta VR, 2019, WORLD NEUROSURG, V132, P347, DOI 10.1016/j.wneu.2019.08.221
   Hoischen A, 2008, BRAIN PATHOL, V18, P326, DOI 10.1111/j.1750-3639.2008.00122.x
   Huse JT, 2017, ACTA NEUROPATHOL, V133, P417, DOI 10.1007/s00401-016-1639-9
   Jain P, 2018, ACTA NEUROPATHOL, V136, P167, DOI 10.1007/s00401-018-1864-5
   Johnson A, 2017, ONCOLOGIST, V22, P1478, DOI 10.1634/theoncologist.2017-0242
   Johnson DR, 2019, NEURORADIOLOGY, V61, P1327, DOI 10.1007/s00234-019-02269-y
   Jones DTW, 2008, CANCER RES, V68, P8673, DOI 10.1158/0008-5472.CAN-08-2097
   Jones DTW, 2013, NAT GENET, V45, P927, DOI 10.1038/ng.2682
   Kalari KR, 2014, BMC BIOINFORMATICS, V15, DOI 10.1186/1471-2105-15-224
   Kumar A, 2015, CANCER GENET-NY, V208, P91, DOI 10.1016/j.cancergen.2015.01.009
   Lake JA, 2020, PEDIATR BLOOD CANCER, V67, DOI 10.1002/pbc.28028
   Liao Y, 2014, BIOINFORMATICS, V30, P923, DOI 10.1093/bioinformatics/btt656
   Louis DN, 2020, BRAIN PATHOL, V30, P844, DOI 10.1111/bpa.12832
   Naumann N, 2015, GENE CHROMOSOME CANC, V54, P762, DOI 10.1002/gcc.22287
   Pekmezci M, 2018, ACTA NEUROPATHOL COM, V6, DOI 10.1186/s40478-018-0551-z
   Qaddoumi I, 2016, ACTA NEUROPATHOL, V131, P833, DOI 10.1007/s00401-016-1539-z
   Riva G, 2018, NEUROPATHOLOGY, V38, P557, DOI 10.1111/neup.12504
   Robinson MD, 2010, BIOINFORMATICS, V26, P139, DOI 10.1093/bioinformatics/btp616
   Roth JJ, 2015, BRAIN PATHOL, V25, P182, DOI 10.1111/bpa.12167
   Roth JJ, 2014, CANCER GENET-NY, V207, P111, DOI 10.1016/j.cancergen.2014.03.002
   Schindler G, 2011, ACTA NEUROPATHOL, V121, P397, DOI 10.1007/s00401-011-0802-6
   Sievert AJ, 2009, BRAIN PATHOL, V19, P449, DOI 10.1111/j.1750-3639.2008.00225.x
   Stone TJ, 2018, ACTA NEUROPATHOL, V135, P115, DOI 10.1007/s00401-017-1773-z
   Sumdani H, 2019, WORLD NEUROSURG, V127, P47, DOI 10.1016/j.wneu.2019.03.181
   Surrey LF, 2019, J NEUROPATH EXP NEUR, V78, P1100, DOI 10.1093/jnen/nlz101
   Thorvaldsdóttir H, 2013, BRIEF BIOINFORM, V14, P178, DOI 10.1093/bib/bbs017
   Vaishnavi A, 2013, NAT MED, V19, P1469, DOI 10.1038/nm.3352
   Wang Y, 2009, BMC MED GENOMICS, V2, DOI 10.1186/1755-8794-2-8
   Winter JL, 2018, J MOL DIAGN, V20, P495, DOI 10.1016/j.jmoldx.2018.03.007
   Wu YM, 2013, CANCER DISCOV, V3, P636, DOI 10.1158/2159-8290.CD-13-0050
   Zhang JH, 2013, NAT GENET, V45, P602, DOI 10.1038/ng.2611
NR 43
TC 24
Z9 28
U1 0
U2 2
PU OXFORD UNIV PRESS INC
PI CARY
PA JOURNALS DEPT, 2001 EVANS RD, CARY, NC 27513 USA
SN 0022-3069
EI 1554-6578
J9 J NEUROPATH EXP NEUR
JI J. Neuropathol. Exp. Neurol.
PD SEP
PY 2021
VL 80
IS 9
BP 821
EP 829
DI 10.1093/jnen/nlab075
EA AUG 2021
PG 9
WC Clinical Neurology; Neurosciences; Pathology
WE Science Citation Index Expanded (SCI-EXPANDED)
SC Neurosciences & Neurology; Pathology
GA WC0TT
UT WOS:000703977700003
PM 34363682
OA Bronze, Green Published
DA 2025-08-21
ER

PT J
AU Iwamoto, FM
   Reiner, AS
   Nayak, L
   Panageas, KS
   Elkin, EB
   Abrey, LE
AF Iwamoto, Fabio M.
   Reiner, Anne S.
   Nayak, Lakshmi
   Panageas, Katherine S.
   Elkin, Elena B.
   Abrey, Lauren E.
TI Prognosis and Patterns of Care in Elderly Patients With Glioma
SO CANCER
LA English
DT Article
DE glioma; astrocytoma; oligodendroglioma; radiotherapy; chemotherapy;
   elderly
ID PRIMARY BRAIN-TUMORS; PHASE-III TRIAL; ANAPLASTIC OLIGODENDROGLIOMAS;
   GRADE ASTROCYTOMA; RANDOMIZED-TRIAL; UNITED-STATES; SURVIVAL;
   RADIOTHERAPY; VINCRISTINE; LOMUSTINE
AB BACKGROUND: The current study was conducted to evaluate the patterns of care and survival of older adults with oligodendroglioma (OLI) and astrocytoma (AST) from a large population-based registry. METHODS: The authors identified a cohort of OLI and AST patients aged >= 65 years from Surveillance, Epidemiology and End Results (SEER) cancer registry data linked with Medicare claims between 1994 and 2002. Patients with a diagnosis of glioblastoma were excluded. The impact of demographic characteristics and comorbidities on the probability of undergoing surgical resection, radiotherapy (RT), and chemotherapy within 6 months of diagnosis was assessed using multivariate logistic regression. RESULTS: A total of 1067 patients (891 with AST and 176 with OLI) were included; the median survival was 9 months for patients with low-grade AST, 4 months for patients with anaplastic AST, 57 months for patients with low-grade OLI, and 9 months for patients with anaplastic OLI. Approximately 54% of patients underwent resection at the time of diagnosis; 66% received RT, and 13% received chemotherapy within 6 months of diagnosis. In a multivariate regression analysis, age and tumor grade were found to be the most significant predictors of resection, RT, or chemotherapy. Patients with anaplastic tumors were treated with resection, RT, and chemotherapy more often than patients with low-grade tumors, and OLI patients received chemotherapy more frequently than AST. CONCLUSIONS: Data from the current study suggested that histologic diagnosis and tumor grade retained significant prognostic value in this elderly AST and OLI population. Furthermore, age and tumor grade were found to influence the probability of undergoing surgery, RT, and chemotherapy in this cohort. Cancer 2009;115:5534-40. (C) 2009 American Cancer Society.
C1 [Iwamoto, Fabio M.; Abrey, Lauren E.] Mem Sloan Kettering Canc Ctr, Dept Neurol, New York, NY 10065 USA.
   [Reiner, Anne S.; Panageas, Katherine S.; Elkin, Elena B.] Mem Sloan Kettering Canc Ctr, Dept Epidemiol & Biostat, New York, NY 10065 USA.
   [Nayak, Lakshmi] Cornell Univ, Dept Neurol & Neurosci, Weill Med Coll, New York, NY 10021 USA.
C3 Memorial Sloan Kettering Cancer Center; Memorial Sloan Kettering Cancer
   Center; Cornell University; Weill Cornell Medicine
RP Abrey, LE (corresponding author), Mem Sloan Kettering Canc Ctr, Dept Neurol, 1275 York Ave, New York, NY 10065 USA.
EM abreyl@mskcc.org
RI iwamoto, fabio/KJX-6609-2024
OI Reiner, Anne/0000-0002-1258-6112
FU Memorial Sloan-Kettering Cancer Center Cancer; Aging Program; Seaver
   Fund
FX Supported by the Memorial Sloan-Kettering Cancer Center Cancer and Aging
   Program, and the Seaver Fund.
CR Abrey LE, 2007, NEURO-ONCOLOGY, V9, P314, DOI 10.1215/15228517-2007-002
   [Anonymous], J CLIN EPIDEMIOL
   Barnholtz-Sloan JS, 2008, J NEUROSURG, V108, P642, DOI 10.3171/JNS/2008/108/4/0642
   Brem Steven S, 2008, J Natl Compr Canc Netw, V6, P456
   Cairncross G, 2006, J CLIN ONCOL, V24, P2707, DOI 10.1200/JCO.2005.04.3414
   Cairncross JG, 1998, J NATL CANCER I, V90, P1473, DOI 10.1093/jnci/90.19.1473
   Castillo MS, 2004, NEUROEPIDEMIOLOGY, V23, P85, DOI 10.1159/000073980
   Chang SM, 2005, CANCER-AM CANCER SOC, V104, P1975, DOI 10.1002/cncr.21399
   Chang SM, 2005, JAMA-J AM MED ASSOC, V293, P557, DOI 10.1001/jama.293.5.557
   CHARLSON ME, 1987, J CHRON DIS, V40, P373, DOI 10.1016/0021-9681(87)90171-8
   Compostella A, 2007, J NEURO-ONCOL, V81, P295, DOI 10.1007/s11060-006-9232-z
   Elia-Pasquet S, 2004, NEUROEPIDEMIOLOGY, V23, P110, DOI 10.1159/000075953
   Hoffman S, 2006, NEURO-ONCOLOGY, V8, P27, DOI 10.1215/S1522851705000323
   Iwamoto FM, 2008, ANN NEUROL, V64, P628, DOI 10.1002/ana.21521
   Jukich PJ, 2001, NEURO-ONCOLOGY, V3, P141, DOI 10.1093/neuonc/3.3.141
   Ohgaki H, 2005, J NEUROPATH EXP NEUR, V64, P479, DOI 10.1093/jnen/64.6.479
   Pignatti F, 2002, J CLIN ONCOL, V20, P2076, DOI 10.1200/JCO.2002.08.121
   Pouratian N, 2008, J NEURO-ONCOL, V90, P341, DOI 10.1007/s11060-008-9669-3
   ROMANO PS, 1993, J CLIN EPIDEMIOL, V46, P1075, DOI 10.1016/0895-4356(93)90103-8
   Thomas D, 2001, J CLIN ONCOL, V19, P509, DOI 10.1200/JCO.2001.19.2.509
   van den Bent MJ, 2006, J CLIN ONCOL, V24, P2715, DOI 10.1200/JCO.2005.04.6078
   van den Bent MJ, 2005, LANCET, V366, P985, DOI 10.1016/S0140-6736(05)67070-5
   Wrensch M, 2006, NEURO-ONCOLOGY, V8, P12, DOI 10.1215/S1522851705000268
   Wrensch M, 2002, NEURO-ONCOLOGY, V4, P278, DOI 10.1093/neuonc/4.4.278
   SEER MED LINKED DATA
NR 25
TC 46
Z9 48
U1 0
U2 2
PU WILEY
PI HOBOKEN
PA 111 RIVER ST, HOBOKEN 07030-5774, NJ USA
SN 0008-543X
EI 1097-0142
J9 CANCER-AM CANCER SOC
JI Cancer
PD DEC 1
PY 2009
VL 115
IS 23
BP 5534
EP 5540
DI 10.1002/cncr.24612
PG 7
WC Oncology
WE Science Citation Index Expanded (SCI-EXPANDED)
SC Oncology
GA 521JX
UT WOS:000271918600023
PM 19708033
OA Bronze, Green Accepted
DA 2025-08-21
ER

PT J
AU Chahal, M
   Thiessen, B
   Mariano, C
AF Chahal, Manik
   Thiessen, Brian
   Mariano, Caroline
TI Treatment of Older Adult Patients with Glioblastoma: Moving towards the
   Inclusion of a Comprehensive Geriatric Assessment for Guiding Management
SO CURRENT ONCOLOGY
LA English
DT Article
DE glioblastoma; comprehensive geriatric assessment; elderly patients;
   management
ID ELDERLY CANCER-PATIENTS; RADIOTHERAPY PLUS CONCOMITANT; NEWLY-DIAGNOSED
   GLIOBLASTOMA; GROSS-TOTAL RESECTION; RANDOMIZED PHASE-III; ADJUVANT
   TEMOZOLOMIDE; RADIATION-THERAPY; HYPOFRACTIONATED RADIOTHERAPY;
   INTERNATIONAL SOCIETY; OUTCOME EVALUATION
AB Glioblastoma (GBM) is the most common primary malignant brain tumor in adults, and over half of patients with newly diagnosed GBM are over the age of 65. Management of glioblastoma in older patients includes maximal safe resection followed by either radiation, chemotherapy, or combined modality treatment. Despite recent advances in the treatment of older patients with GBM, survival is still only approximately 9 months compared to approximately 15 months for the general adult population, suggesting that further research is required to optimize management in the older population. The Comprehensive Geriatric Assessment (CGA) has been shown to have a prognostic and predictive role in the management of older patients with other cancers, and domains of the CGA have demonstrated an association with outcomes in GBM in retrospective studies. Furthermore, the CGA and other geriatric assessment tools are now starting to be prospectively investigated in older GBM populations. This review aims to outline current treatment strategies for older patients with GBM, explore the rationale for inclusion of geriatric assessment in GBM management, and highlight recent data investigating its implementation into practice.
C1 [Chahal, Manik; Thiessen, Brian; Mariano, Caroline] British Columbia Canc, Div Med Oncol, Vancouver Canc Ctr, Vancouver, BC V5Z 4E6, Canada.
RP Chahal, M (corresponding author), British Columbia Canc, Div Med Oncol, Vancouver Canc Ctr, Vancouver, BC V5Z 4E6, Canada.
EM mchahal@qmed.ca; bthiesse@bccancer.bc.ca; cmariano@bccancer.bc.ca
CR Ackerl M, 2014, CLIN NEUROPATHOL, V33, P399, DOI 10.5414/NP300761
   Almenawer SA, 2015, NEURO-ONCOLOGY, V17, P868, DOI 10.1093/neuonc/nou349
   Ando M, 2001, BRIT J CANCER, V85, P1634, DOI 10.1054/bjoc.2001.2162
   Barnholtz-Sloan JS, 2008, J NEUROSURG, V108, P642, DOI 10.3171/JNS/2008/108/4/0642
   Basso U, 2004, EUR J CANCER CARE, V13, P424, DOI 10.1111/j.1365-2354.2004.00551.x
   Basso U, 2008, CRIT REV ONCOL HEMAT, V66, P163, DOI 10.1016/j.critrevonc.2007.12.006
   Bauchet L, 2010, NEURO-ONCOLOGY, V12, P725, DOI 10.1093/neuonc/noq030
   Bellera CA, 2012, ANN ONCOL, V23, P2166, DOI 10.1093/annonc/mdr587
   Brandes AA, 2000, EUR J CANCER, V36, P447, DOI 10.1016/S0959-8049(99)00322-6
   Brandes AA, 2009, CANCER-AM CANCER SOC, V115, P3512, DOI 10.1002/cncr.24406
   Brunello A, 2016, J CANCER RES CLIN, V142, P1069, DOI 10.1007/s00432-015-2088-x
   Caillet P, 2011, J CLIN ONCOL, V29, P3636, DOI 10.1200/JCO.2010.31.0664
   Chaichana KL, 2011, J NEUROSURG, V114, P587, DOI 10.3171/2010.8.JNS1081
   CHARLSON ME, 1987, J CHRON DIS, V40, P373, DOI 10.1016/0021-9681(87)90171-8
   Clegg A, 2013, LANCET, V381, P752, DOI 10.1016/S0140-6736(12)62167-9
   Cloney Michael, 2016, World Neurosurg, V89, P362, DOI [10.1016/j.wneu.2015.12.096, 10.1016/j.wneu.2015.12.096]
   Cohen HJ, 2002, NEW ENGL J MED, V346, P905, DOI 10.1056/NEJMsa010285
   Connon FV, 2016, NEUROSURG REV, V39, P55, DOI 10.1007/s10143-015-0652-0
   CONWELL Y, 1993, J AM GERIATR SOC, V41, P38, DOI 10.1111/j.1532-5415.1993.tb05945.x
   Davis FG, 2020, NEURO-ONCOLOGY, V22, P301, DOI 10.1093/neuonc/noz203
   Deluche E, 2019, J GERIATR ONCOL, V10, P159, DOI 10.1016/j.jgo.2018.07.002
   Di Cristofori A, 2017, J NEURO-ONCOL, V134, P377, DOI 10.1007/s11060-017-2537-2
   Ening G, 2015, J CANCER RES CLIN, V141, P1131, DOI 10.1007/s00432-014-1907-9
   Esteller M, 2000, NEW ENGL J MED, V343, P1350, DOI 10.1056/NEJM200011093431901
   Extermann M, 2007, J CLIN ONCOL, V25, P1824, DOI 10.1200/JCO.2007.10.6559
   FOLSTEIN MF, 1975, J PSYCHIAT RES, V12, P189, DOI 10.1016/0022-3956(75)90026-6
   Giaccherini L, 2019, J GERIATR ONCOL, V10, P770, DOI 10.1016/j.jgo.2019.03.009
   Hamaker ME, 2018, J GERIATR ONCOL, V9, P430, DOI 10.1016/j.jgo.2018.03.014
   Hegi ME, 2005, NEW ENGL J MED, V352, P997, DOI 10.1056/NEJMoa043331
   Huq S, 2021, CLIN NEUROL NEUROSUR, V207, DOI 10.1016/j.clineuro.2021.106782
   Hurria A, 2011, J CLIN ONCOL, V29, P3457, DOI 10.1200/JCO.2011.34.7625
   Jeong JR, 2022, J GERIATR ONCOL, V13, P67, DOI 10.1016/j.jgo.2021.06.010
   Kalra B, 2020, J NEURO-ONCOL, V146, P311, DOI 10.1007/s11060-019-03375-w
   KATZ S, 1970, GERONTOLOGIST, V10, P20, DOI 10.1093/geront/10.1_Part_1.20
   Kelly CM, 2016, J ONCOL, V2016, DOI 10.1155/2016/6186543
   Kim YJ, 2021, BMC CANCER, V21, DOI 10.1186/s12885-021-08686-8
   Laperriere N, 2013, CANCER TREAT REV, V39, P350, DOI 10.1016/j.ctrv.2012.05.008
   LAWTON MP, 1969, GERONTOLOGIST, V9, P179, DOI 10.1093/geront/9.3_Part_1.179
   Loh KP, 2018, J ONCOL PRACT, V14, P85, DOI 10.1200/JOP.2017.026435
   Lombardi G, 2019, CANCERS, V11, DOI 10.3390/cancers11101509
   Lorimer CF, 2020, NEURO-ONCOL PRACT, V7, P176, DOI 10.1093/nop/npz040
   Lorimer CF, 2016, J GERIATR ONCOL, V7, P453, DOI 10.1016/j.jgo.2016.07.005
   Lütgendorf-Caucig C, 2020, CURR ONCOL REP, V22, DOI 10.1007/s11912-020-00951-6
   Malmström A, 2012, LANCET ONCOL, V13, P916, DOI 10.1016/S1470-2045(12)70265-6
   Mansouri A, 2019, NEURO-ONCOLOGY, V21, P167, DOI 10.1093/neuonc/noy132
   McAleese JJ, 2003, RADIOTHER ONCOL, V67, P177, DOI 10.1016/S0167-8140(03)00077-X
   Mima K, 2021, INT J CLIN ONCOL, V26, P1938, DOI 10.1007/s10147-021-01983-z
   Minniti G, 2008, J NEURO-ONCOL, V88, P97, DOI 10.1007/s11060-008-9538-0
   Minniti G, 2019, CANCERS, V11, DOI 10.3390/cancers11030336
   Minniti G, 2014, J NEURO-ONCOL, V120, P225, DOI 10.1007/s11060-014-1566-3
   Mohile SG, 2018, J CLIN ONCOL, V36, P2326, DOI 10.1200/JCO.2018.78.8687
   Morgan ER, 2017, CURR ONCOL, V24, pE92, DOI 10.3747/co.24.3424
   Nabors LB, 2020, J NATL COMPR CANC NE, V18, P1537, DOI 10.6004/jnccn.2020.0052
   Nasreddine ZS, 2005, J AM GERIATR SOC, V53, P695, DOI 10.1111/j.1532-5415.2005.53221.x
   Noll KR, 2019, J NEURO-ONCOL, V142, P183, DOI 10.1007/s11060-018-03081-z
   Noorbakhsh A, 2014, J NEUROSURG, V120, P31, DOI 10.3171/2013.9.JNS13877
   Ostrom QT, 2018, JAMA ONCOL, V4, P1254, DOI 10.1001/jamaoncol.2018.1789
   Ostrom QT, 2013, NEURO-ONCOLOGY, V15, P1, DOI 10.1093/neuonc/not151
   Pace A, 2020, NEURO-ONCOL PRACT, V7, P599, DOI 10.1093/nop/npaa040
   Perry JR, 2017, NEW ENGL J MED, V376, P1027, DOI 10.1056/NEJMoa1611977
   Péus D, 2013, BMC MED INFORM DECIS, V13, DOI 10.1186/1472-6947-13-72
   Pretanvil Jean-Aine, 2017, CNS Oncol, V6, P19, DOI [10.2217/cns-2016-0023, 10.2217/cns-2016-0023]
   Repetto L, 2002, J CLIN ONCOL, V20, P494, DOI 10.1200/JCO.2002.20.2.494
   Roa W, 2004, J CLIN ONCOL, V22, P1583, DOI 10.1200/JCO.2004.06.082
   Roa W, 2015, J CLIN ONCOL, V33, P4145, DOI 10.1200/JCO.2015.62.6606
   Scott JG, 2011, NEURO-ONCOLOGY, V13, P428, DOI 10.1093/neuonc/nor005
   Smith SR, 2008, CLIN NEUROPSYCHOL, V22, P507, DOI 10.1080/13854040701399269
   Spiegl-Kreinecker S, 2015, NEURO-ONCOLOGY, V17, P1231, DOI 10.1093/neuonc/nov010
   Stark AM, 2010, EUR J CANCER CARE, V19, P39, DOI 10.1111/j.1365-2354.2008.00956.x
   Strobel H, 2019, BIOMEDICINES, V7, DOI 10.3390/biomedicines7030069
   Stupp R, 2005, NEW ENGL J MED, V352, P987, DOI 10.1056/NEJMoa043330
   Stupp R, 2009, LANCET ONCOL, V10, P459, DOI 10.1016/S1470-2045(09)70025-7
   Vuorinen V, 2003, ACTA NEUROCHIR, V145, P5, DOI 10.1007/s00701-002-1030-6
   WALKER MD, 1979, INT J RADIAT ONCOL, V5, P1725, DOI 10.1016/0360-3016(79)90553-4
   Wang YN, 2020, AGING DIS, V11, P448, DOI 10.14336/AD.2019.0527
   Wasilewski A, 2021, J GERIATR ONCOL, V12, P134, DOI 10.1016/j.jgo.2020.07.001
   Wee CW, 2020, J NEURO-ONCOL, V148, P57, DOI 10.1007/s11060-020-03468-x
   Weller M, 2021, NAT REV CLIN ONCOL, V18, P170, DOI 10.1038/s41571-020-00447-z
   Weller M, 2017, LANCET ONCOL, V18, pE315, DOI 10.1016/S1470-2045(17)30194-8
   Wick A, 2020, NEURO-ONCOLOGY, V22, P1162, DOI 10.1093/neuonc/noaa033
   Wick A, 2018, NEURO-ONCOLOGY, V20, P174, DOI 10.1093/neuonc/nox133
   Wick W, 2012, LANCET ONCOL, V13, P707, DOI 10.1016/S1470-2045(12)70164-X
   Wiestler B, 2013, NEURO-ONCOLOGY, V15, P1017, DOI 10.1093/neuonc/not043
   Wildiers H, 2014, J CLIN ONCOL, V32, P2595, DOI 10.1200/JCO.2013.54.8347
   YESAVAGE JA, 1983, J PSYCHIATR RES, V17, P37, DOI 10.1016/0022-3956(82)90033-4
   ZIGMOND AS, 1983, ACTA PSYCHIAT SCAND, V67, P361, DOI 10.1111/j.1600-0447.1983.tb09716.x
   Zou YJ, 2015, NEURO-ONCOLOGY, V17, P901, DOI 10.1093/neuonc/nov033
NR 87
TC 13
Z9 16
U1 1
U2 6
PU MDPI
PI BASEL
PA ST ALBAN-ANLAGE 66, CH-4052 BASEL, SWITZERLAND
SN 1198-0052
EI 1718-7729
J9 CURR ONCOL
JI Curr. Oncol.
PD JAN
PY 2022
VL 29
IS 1
BP 360
EP 376
DI 10.3390/curroncol29010032
PG 17
WC Oncology
WE Science Citation Index Expanded (SCI-EXPANDED)
SC Oncology
GA ZB3AX
UT WOS:000756720200001
PM 35049706
OA Green Published, gold
DA 2025-08-21
ER

PT J
AU Jones, LW
   Guill, B
   Keir, ST
   Carter, K
   Friedman, HS
   Bigner, DD
   Reardon, DA
AF Jones, Lee W.
   Guill, Bebe
   Keir, Stephen T.
   Carter, Karen
   Friedman, Henry S.
   Bigner, Darell D.
   Reardon, David A.
TI Exercise interest and preferences among patients diagnosed with primary
   brain cancer
SO SUPPORTIVE CARE IN CANCER
LA English
DT Article
DE exercise; glioma; preferences
ID QUALITY-OF-LIFE; PHYSICAL-ACTIVITY PREFERENCES; BREAST-CANCER;
   RESISTANCE EXERCISE; PROGNOSTIC-FACTORS; CONTROLLED-TRIAL;
   PUBLIC-HEALTH; EUGONADAL MEN; OLDER-ADULTS; STAGE-II
AB Goals of the work: The purpose of the present investigation was to examine the interest and exercise preferences of an institution-based sample of brain tumor patients. Secondary aims were to examine potential differences in participant's interest and preferences by exercise behavior and select demographic/medical variables. Materials and methods: Using a cross-sectional design, 106 brain tumor patients (age range, 32 to 83 years) who received treatment at the Preston Robert Tisch Brain Tumor Center (BTC) at Duke completed a questionnaire that assessed self-reported exercise behavior, exercise interest and preferences during active and off-treatment periods. Main results: For exercise program preferences, participants were significantly more interested and felt more capable of participating in an exercise program following compared to during adjuvant therapy. Approximately equal proportions of brain tumor patients preferred to exercise at home with their spouse or other family members. These preferences were consistent across both cancer treatment-related time periods. For exercise information preferences, a higher proportion of respondents preferred receiving information via technologically based approaches (i.e., Internet, CD-ROM, and mailed correspondence) compared with more traditional methods (i.e., mail or face-to-face counseling). Chi-square analyses revealed that a small number of exercise program and information preferences were modified by exercise, medical, and demographic variables. Conclusions: Brain tumor patients may have unique and varied preferences compared with other cancer populations. Incorporating patient's preferences into rehabilitation programs and clinical exercise investigations may optimize the potential benefits of this modality for patients with neurologic malignancies.
C1 Duke Univ, Med Ctr, Durham, NC 27710 USA.
C3 Duke University
RP Jones, LW (corresponding author), Duke Univ, Med Ctr, POB 3624, Durham, NC 27710 USA.
EM lee.w.jones@duke.edu
CR Booth ML, 1997, PREV MED, V26, P131, DOI 10.1006/pmed.1996.9982
   Bussière M, 2005, CAN J NEUROL SCI, V32, P50, DOI 10.1017/S0317167100016875
   Courneya KS, 2005, GYNECOL ONCOL, V97, P422, DOI 10.1016/j.ygyno.2005.01.007
   Courneya KS, 2003, PSYCHO-ONCOLOGY, V12, P357, DOI 10.1002/pon.658
   Courneya KS, 2003, J CLIN ONCOL, V21, P1660, DOI 10.1200/JCO.2003.04.093
   Culos-Reed SN, 2005, PSYCHO-ONCOLOGY, V14, P594, DOI 10.1002/pon.881
   CZERWINSKI SM, 1987, J APPL PHYSIOL, V63, P1504, DOI 10.1152/jappl.1987.63.4.1504
   Demark-Wahnefried W, 2000, CANCER-AM CANCER SOC, V88, P674, DOI 10.1002/(SICI)1097-0142(20000201)88:3<674::AID-CNCR26>3.0.CO;2-R
   DEYO RA, 1992, J CLIN EPIDEMIOL, V45, P613, DOI 10.1016/0895-4356(92)90133-8
   Galvao DA, 2005, J CLIN ONCOL, V23, P899, DOI 10.1200/JCO.2005.06.085
   GODIN G, 1985, Canadian Journal of Applied Sport Sciences, V10, P141
   GODIN G, 1986, CAN J PUBLIC HEALTH, V77, P359
   Grinspoon S, 2000, ANN INTERN MED, V133, P348, DOI 10.7326/0003-4819-133-5-200009050-00010
   Hempen C, 2002, SUPPORT CARE CANCER, V10, P322, DOI 10.1007/s00520-001-0333-0
   HORBER FF, 1987, J CLIN INVEST, V79, P1181, DOI 10.1172/JCI112935
   HORBER FF, 1985, EUR J CLIN INVEST, V15, P302, DOI 10.1111/j.1365-2362.1985.tb00276.x
   Jones LW, 2005, SUPPORT CARE CANCER, V13, P929, DOI 10.1007/s00520-005-0805-8
   Jones LW, 2004, SUPPORT CARE CANCER, V12, P780, DOI 10.1007/s00520-004-0668-4
   Jones LW, 2002, CANCER PRACT, V10, P66, DOI 10.1046/j.1523-5394.2002.102004.x
   Jones LW, 2002, CANCER PRACT, V10, P208, DOI 10.1046/j.1523-5394.2002.104003.x
   JONES LW, 2006, CANCER, V15, P2224
   Knols R, 2005, J CLIN ONCOL, V23, P3830, DOI 10.1200/JCO.2005.02.148
   Laws ER, 2003, J NEUROSURG, V99, P467, DOI 10.3171/jns.2003.99.3.0467
   Manson JE, 2002, NEW ENGL J MED, V347, P716, DOI 10.1056/NEJMoa021067
   Mills KM, 1997, J AGING PHYS ACTIV, V5, P50, DOI 10.1123/japa.5.1.50
   Mock V, 2001, CANCER PRACT, V9, P119, DOI 10.1046/j.1523-5394.2001.009003119.x
   Mock V, 2005, PSYCHO-ONCOL, V14, P464, DOI 10.1002/pon.863
   Moukas M, 2002, CLIN NUTR, V21, P297, DOI 10.1054/clnu.2001.0532
   Nahaczewski Ann E, 2004, J Neurosci Nurs, V36, P340
   PATE RR, 1995, JAMA-J AM MED ASSOC, V273, P402, DOI 10.1001/jama.273.5.402
   Pinto BM, 2002, PSYCHO-ONCOLOGY, V11, P389, DOI 10.1002/pon.594
   Segal R, 2001, J CLIN ONCOL, V19, P657, DOI 10.1200/JCO.2001.19.3.657
   Segal RJ, 2003, J CLIN ONCOL, V21, P1653, DOI 10.1200/JCO.2003.09.534
   Strawford A, 1999, JAMA-J AM MED ASSOC, V281, P1282, DOI 10.1001/jama.281.14.1282
   Vallance JKH, 2006, EUR J CANCER CARE, V15, P34, DOI 10.1111/j.1365-2354.2005.00617.x
   Vallance JKH, 2005, PSYCHO-ONCOLOGY, V14, P979, DOI 10.1002/pon.910
   Viswanath K, 2005, NAT REV CANCER, V5, P828, DOI 10.1038/nrc1718
   Weihs KL, 2005, J PSYCHOSOM RES, V59, P299, DOI 10.1016/j.jpsychores.2004.12.002
   Weuve J, 2004, JAMA-J AM MED ASSOC, V292, P1454, DOI 10.1001/jama.292.12.1454
   Wilcox S, 1999, J AGING PHYS ACTIV, V7, P386, DOI 10.1123/japa.7.4.386
   Windsor PM, 2004, CANCER, V101, P550, DOI 10.1002/cncr.20378
   Yeh SA, 2005, BRIT J RADIOL, V78, P230, DOI 10.1259/bjr/28534346
NR 42
TC 65
Z9 70
U1 1
U2 11
PU SPRINGER
PI NEW YORK
PA ONE NEW YORK PLAZA, SUITE 4600, NEW YORK, NY, UNITED STATES
SN 0941-4355
EI 1433-7339
J9 SUPPORT CARE CANCER
JI Support. Care Cancer
PD JAN
PY 2007
VL 15
IS 1
BP 47
EP 55
DI 10.1007/s00520-006-0096-8
PG 9
WC Oncology; Health Care Sciences & Services; Rehabilitation
WE Science Citation Index Expanded (SCI-EXPANDED); Social Science Citation Index (SSCI)
SC Oncology; Health Care Sciences & Services; Rehabilitation
GA 124VT
UT WOS:000243399300006
PM 16819629
DA 2025-08-21
ER

PT J
AU Irani, SR
   Gelfand, JM
   Bettcher, BM
   Singhal, NS
   Geschwind, MD
AF Irani, Sarosh R.
   Gelfand, Jeffrey M.
   Bettcher, Brianne M.
   Singhal, Neel S.
   Geschwind, Michael D.
TI Effect of Rituximab in Patients With Leucine-Rich, Glioma-Inactivated 1
   Antibody-Associated Encephalopathy
SO JAMA NEUROLOGY
LA English
DT Article
ID FACIOBRACHIAL DYSTONIC SEIZURES; GATED POTASSIUM CHANNEL; LIMBIC
   ENCEPHALITIS; MYASTHENIA-GRAVIS; MORVANS-SYNDROME; IMMUNOTHERAPY; MUSK
AB IMPORTANCE This observational study describes the efficacy and safety of rituximab in 5 patients with voltage-gated potassium channel (VGKC)-complex/leucine-rich, glioma- inactivated 1 (LGI1) antibody-associated encephalopathy. Rituximab is a monoclonal antibody that targets CD20 and is used to treat other neurologic and nonneurologic diseases.
   OBSERVATIONS This case series reports sequential seizure frequencies, modified Rankin Scale scores, and VGKC-complex antibody titers in 5 adult patients (median age, 65 years; range, 48-73 years) treated with rituximab. Median time from symptom onset to rituximab initiation was 414 days (range, 312-851 days). One patient showed a rapid clinical improvement after treatment with rituximab alone and experienced a rituximab-responsive clinical relapse. Another showed possible improvement on neuropsychometric memory indexes after rituximab therapy. In contrast, all patients showed robust responses to treatment with glucocorticoids, intravenous immunoglobulins, and/or plasma exchange at some point in their illness. Treatment with glucocorticoids less so with intravenous immunoglobulins and plasma exchange was associated with the most marked reductions in VGKC-complex antibodies. The only patient who did not receive glucocorticoids showed the poorest clinical and serologic responses.
   CONCLUSIONS AND RELEVANCE Rituximab was well tolerated in this predominantly older adult patient population and may be an effective option for some patients with LGI1 antibody-associated encephalopathy. Glucocorticoid therapy appears particularly efficacious. Earlier rituximab administration and randomized trials are required to formally assess efficacy.
C1 [Irani, Sarosh R.] John Radcliffe Hosp, Nuffield Dept Clin Neurosci, Oxford OX3 9DU, England.
   [Irani, Sarosh R.; Gelfand, Jeffrey M.] Univ Calif San Francisco, Dept Neurol, Multiple Sclerosis & Neuroinflammat Ctr, San Francisco, CA 94107 USA.
   [Bettcher, Brianne M.; Geschwind, Michael D.] Univ Calif San Francisco, Dept Neurol, Memory & Aging Ctr, San Francisco, CA 94107 USA.
   [Singhal, Neel S.] Univ Calif San Francisco, Dept Neurol, San Francisco, CA 94107 USA.
C3 University of Oxford; University of California System; University of
   California San Francisco; University of California System; University of
   California San Francisco; University of California System; University of
   California San Francisco
RP Geschwind, MD (corresponding author), Univ Calif San Francisco, Dept Neurol, Memory & Aging Ctr, POB 1207, San Francisco, CA 94107 USA.
EM mgeschwind@memory.ucsf.edu
RI Irani, Sarosh/GRD-3844-2022
OI Irani, Sarosh/0000-0002-7667-9748; Singhal, Neel/0000-0003-1605-4444
FU US-UK Fulbright Commission; Multiple Sclerosis Society; National
   Institutes of Health/National Institute on Aging [R01-AG031189,
   P01-AG021601]; Wellcome Trust [104079/Z/14/Z] Funding Source:
   researchfish
FX This study was supported in part by a US-UK Fulbright Commission (Dr
   Irani), the Multiple Sclerosis Society (Dr Irani), and grants
   R01-AG031189 and P01-AG021601 from the National Institutes of
   Health/National Institute on Aging (Dr Geschwind).
CR Cash SS, 2011, NEW ENGL J MED, V365, P1825, DOI 10.1056/NEJMcpc1100924
   Cree BAC, 2005, NEUROLOGY, V64, P1270, DOI 10.1212/01.WNL.0000159399.81861.D5
   Díaz-Manera J, 2007, NAT CLIN PRACT NEURO, V3, P405, DOI 10.1038/ncpneuro0526
   Frisch C, 2013, EUR J NEUROL, V20, P1297, DOI 10.1111/ene.12186
   Geschwind MD, 2008, ARCH NEUROL-CHICAGO, V65, P1341, DOI 10.1001/archneur.65.10.1341
   Geschwind MD, 2008, ANN NEUROL, V64, P97, DOI 10.1002/ana.21430
   Irani SR, 2013, BRAIN, V136, P3151, DOI 10.1093/brain/awt212
   Irani SR, 2012, ANN NEUROL, V72, P241, DOI 10.1002/ana.23577
   Irani SR, 2011, ANN NEUROL, V69, P892, DOI 10.1002/ana.22307
   Irani SR, 2010, BRAIN, V133, P2734, DOI 10.1093/brain/awq213
   Keung B, 2013, J NEUROL NEUROSUR PS, V84, P1407, DOI 10.1136/jnnp-2012-303664
   Kosmidis Mixalis L, 2010, Ther Adv Neurol Disord, V3, P93, DOI 10.1177/1756285609356135
   Lalic T, 2011, EPILEPSIA, V52, P121, DOI 10.1111/j.1528-1167.2010.02756.x
   Vincent A, 2004, BRAIN, V127, P701, DOI 10.1093/brain/awh077
NR 14
TC 91
Z9 106
U1 0
U2 7
PU AMER MEDICAL ASSOC
PI CHICAGO
PA 330 N WABASH AVE, STE 39300, CHICAGO, IL 60611-5885 USA
SN 2168-6149
EI 2168-6157
J9 JAMA NEUROL
JI JAMA Neurol.
PD JUL
PY 2014
VL 71
IS 7
BP 896
EP 900
DI 10.1001/jamaneurol.2014.463
PG 5
WC Clinical Neurology
WE Science Citation Index Expanded (SCI-EXPANDED)
SC Neurosciences & Neurology
GA AN3IR
UT WOS:000340481200013
PM 24842754
OA Green Accepted, Green Published
DA 2025-08-21
ER

PT J
AU Gittleman, H
   Boscia, A
   Ostrom, QT
   Truitt, G
   Fritz, Y
   Kruchko, C
   Barnholtz-Sloan, JS
AF Gittleman, Haley
   Boscia, Alexander
   Ostrom, Quinn T.
   Truitt, Gabrielle
   Fritz, Yi
   Kruchko, Carol
   Barnholtz-Sloan, Jill S.
TI Survivorship in adults with malignant brain and other central nervous
   system tumor from 2000-2014
SO NEURO-ONCOLOGY
LA English
DT Article
DE adults; brain and CNS tumors; incidence; prevalence; survival
ID SURVIVAL; GLIOBLASTOMA; POPULATION; SUBTYPES
AB Background. The goal of this study was to provide up-to-date and comprehensive statistics on incidence, survival, and prevalence rates for selected malignant brain and other CNS tumors in adults.
   Methods. The current study used data from the Central Brain Tumor Registry of the United States, provided by the Centers for Disease Control and Prevention, to examine incidence and data from the Surveillance, Epidemiology, and End Results program to examine survival and prevalence in 16 distinct malignant brain and other CNS histologies in adults (aged 20 y and older at diagnosis) from 2000-2014 overall and by sex, age group, race, and ethnicity.
   Results. Glioblastoma had the highest incidence (4.40 per 100 000) and prevalence (9.23 per 100 000). Ependymal tumors had the highest 5- and 10-year relative survivals (87.8% and 84.5%, respectively), while glioblastoma had the lowest 5- and 10-year relative survivals (5.4% and 2.7%, respectively). Females generally had better survival and lower prevalence than males. Younger adults tended to have better survival than older adults, and prevalence varied greatly by age and histology. While survival did not vary significantly by race, white adults had higher prevalence than the other race groups. Hispanics generally had better survival rates and lower prevalence than non-Hispanics.
   Conclusions. Survival varied greatly by age and ethnicity. Prevalence differed by sex, age, race, and ethnicity.
C1 [Gittleman, Haley; Boscia, Alexander; Ostrom, Quinn T.; Truitt, Gabrielle; Kruchko, Carol; Barnholtz-Sloan, Jill S.] Cent Brain Tumor Registry US, Hinsdale, IL USA.
   [Gittleman, Haley; Boscia, Alexander; Truitt, Gabrielle; Fritz, Yi; Barnholtz-Sloan, Jill S.] Case Western Reserve Univ, Sch Med, Case Comprehens Canc Ctr, 2-526 Wolstein Res Bldg,2103 Cornell Rd, Cleveland, OH 44106 USA.
   [Ostrom, Quinn T.] Baylor Coll Med, Dept Med, Sect Epidemiol & Populat Sci, Dan L Duncan Comprehens Canc Ctr, Houston, TX 77030 USA.
C3 University System of Ohio; Case Western Reserve University; Baylor
   College of Medicine
RP Barnholtz-Sloan, JS (corresponding author), Case Western Reserve Univ, Sch Med, Case Comprehens Canc Ctr, 2-526 Wolstein Res Bldg,2103 Cornell Rd, Cleveland, OH 44106 USA.
EM jsb42@case.edu
RI Barnholtz-Sloan, Jill/A-4817-2011; Ostrom, Quinn/F-1820-2018; Boscia,
   Alexander/AAX-2326-2021
OI Ostrom, Quinn/0000-0003-3469-7558; Barnholtz-Sloan,
   Jill/0000-0001-6190-9304; 
FU Centers for Disease Control and Prevention (CDC) [2016-M-9030]; Sontag
   Foundation; Novocure; AbbVie; Musella Foundation; National Brain Tumor
   Society; Pediatric Brain Tumor Foundation; Zelda Dorin Tetenbaum
   Memorial Fund; Cancer Prevention and Research Institute of Texas (CPRIT)
   [RP160097T]
FX Funding for CBTRUS was provided by the Centers for Disease Control and
   Prevention (CDC) under Contract No. 2016-M-9030, The Sontag Foundation,
   Novocure, AbbVie, along with the Musella Foundation, the National Brain
   Tumor Society, the Pediatric Brain Tumor Foundation, and the Zelda Dorin
   Tetenbaum Memorial Fund, as well as private and in kind donations.
   Contents are solely the responsibility of the authors and do not
   necessarily reflect the official views of the CDC. Q.T.O. is supported
   by a Research Training Grant from the Cancer Prevention and Research
   Institute of Texas (CPRIT; RP160097T).
CR [Anonymous], R: A Language and Environment for Statistical Computing
   Barnholtz-Sloan JS, 2003, CANCER-AM CANCER SOC, V98, P603, DOI 10.1002/cncr.11534
   Ceccarelli M, 2016, CELL, V164, P550, DOI 10.1016/j.cell.2015.12.028
   Fritz AG., 2013, International classification of diseases for oncology
   Gabriel A, 2014, MED SCI MONITOR, V20, P1510, DOI 10.12659/MSM.890762
   Gittleman H, 2017, J NEURO-ONCOL, V134, P269, DOI 10.1007/s11060-017-2543-4
   Ho VKY, 2014, EUR J CANCER, V50, P2309, DOI 10.1016/j.ejca.2014.05.019
   Leece R, 2017, NEURO-ONCOLOGY, V19, P1553, DOI 10.1093/neuonc/nox091
   Louis DN, 2016, ACTA NEUROPATHOL, V131, P803, DOI 10.1007/s00401-016-1545-1
   Melin BS, 2017, NAT GENET, V49, P789, DOI 10.1038/ng.3823
   Ohgaki H, 2005, J NEUROPATH EXP NEUR, V64, P479, DOI 10.1093/jnen/64.6.479
   Olar A, 2015, ACTA NEUROPATHOL, V129, P585, DOI 10.1007/s00401-015-1398-z
   Ostrom QT, 2018, NEURO-ONCOLOGY, V20, P576, DOI 10.1093/neuonc/noy002
   Ostrom QT, 2017, NEURO-ONCOLOGY, V19, pV1, DOI 10.1093/neuonc/nox158
   Reuss DE, 2015, ACTA NEUROPATHOL, V129, P133, DOI 10.1007/s00401-014-1370-3
   Verhaak RGW, 2010, CANCER CELL, V17, P98, DOI 10.1016/j.ccr.2009.12.020
   Visser O, 2015, EUR J CANCER, V51, P2231, DOI 10.1016/j.ejca.2015.07.032
   Zhang AS, 2017, NEURO-ONCOLOGY, V19, P726, DOI 10.1093/neuonc/now252
NR 18
TC 88
Z9 96
U1 0
U2 4
PU OXFORD UNIV PRESS INC
PI CARY
PA JOURNALS DEPT, 2001 EVANS RD, CARY, NC 27513 USA
SN 1522-8517
EI 1523-5866
J9 NEURO-ONCOLOGY
JI Neuro-Oncology
PD NOV
PY 2018
VL 20
SU 7
BP 6
EP 16
DI 10.1093/neuonc/noy090
PG 11
WC Oncology; Clinical Neurology
WE Science Citation Index Expanded (SCI-EXPANDED)
SC Oncology; Neurosciences & Neurology
GA HF6QP
UT WOS:000454363700002
PM 29850889
OA Bronze, Green Published
DA 2025-08-21
ER

PT J
AU Oort, Q
   Dirven, L
   Meijer, W
   Sikkes, SAM
   Uitdehaag, BMJ
   Reijneveld, JC
   Taphoorn, MJB
AF Oort, Q.
   Dirven, L.
   Meijer, W.
   Sikkes, S. A. M.
   Uitdehaag, B. M. J.
   Reijneveld, J. C.
   Taphoorn, M. J. B.
TI Development of a questionnaire measuring instrumental activities of
   daily living ( IADL) in patients with brain tumors: a pilot study
SO JOURNAL OF NEURO-ONCOLOGY
LA English
DT Article
DE IADL; Activities of daily living; Glioma; Brain tumor; Daily
   functioning; Amsterdam IADL Questionnaire
ID QUALITY-OF-LIFE; COGNITIVE DEFICITS; OLDER-ADULTS
AB Both dementia and brain tumor patients exhibit cognitive decline during the course of their disease. They might therefore experience similar problems with cogni-tively complex daily activities ( i. e., instrumental activities of daily living ( IADL)). The study's objective is to evaluate if the Amsterdam IADL -Questionnaire((c)) ( A-IADL-Q), a 70-item IADL questionnaire developed for and validated in early dementia patients, is also applicable to glioma patients. The evaluation consisted of three steps. Predetermined decision rules defined which activities were retained, altered, added or excluded. In the first step, 6 neuro-oncology health care professionals ( HCP) and 10 glioma patient-proxy dyads were asked to evaluate the 70 A-IADL-Q activities. In the second step, in-depth interviews were conducted with 6 HCPs and 6 other patient-proxy dyads to generate relevant activities specific to glioma patients not covered by the A-IADL-Q. In the third step, 6 new patientproxy dyads were cognitively debriefed with the list of activities constructed in the previous steps. Results indicated that in step 1, after alterations and exclusions, 28/70 activities could be retained. Nine newly generated activities were subsequently added in step 2. In step 3, the 37 activities were presented to the patient-proxy dyads. Based on their input, several additional alterations and exclusions were made resulting in a list of 32 activities. In conclusion, this evaluation of the A-IADL-Q showed that dementia-specific IADL activities are only partly applicable to glioma patients, and that the addition of glioma specific IADL activities is necessary to capture the IADL construct. This underlines the need for a disease-specific IADL questionnaire for brain tumor patients.
C1 [Oort, Q.; Meijer, W.; Uitdehaag, B. M. J.; Reijneveld, J. C.] Vrije Univ Amsterdam Med Ctr, Dept Neurol, POB 7057, NL-1007 MB Amsterdam, Netherlands.
   [Oort, Q.; Meijer, W.; Uitdehaag, B. M. J.; Reijneveld, J. C.] Vrije Univ Amsterdam Med Ctr, Brain Tumor Ctr, POB 7057, NL-1007 MB Amsterdam, Netherlands.
   [Dirven, L.; Taphoorn, M. J. B.] Leiden Univ, Med Ctr, Dept Neurol, Leiden, Netherlands.
   [Sikkes, S. A. M.] Vrije Univ Amsterdam Med Ctr, Dept Epidemiol & Biostat, Amsterdam, Netherlands.
   [Sikkes, S. A. M.] Vrije Univ Amsterdam Med Ctr, Alzheimer Ctr, Amsterdam, Netherlands.
   [Reijneveld, J. C.] Acad Med Ctr, Dept Neurol, Amsterdam, Netherlands.
   [Taphoorn, M. J. B.] Med Ctr Haaglanden, Dept Neurol, The Hague, Netherlands.
C3 Vrije Universiteit Amsterdam; VU UNIVERSITY MEDICAL CENTER; Vrije
   Universiteit Amsterdam; VU UNIVERSITY MEDICAL CENTER; Leiden University
   - Excl LUMC; Leiden University; Leiden University Medical Center (LUMC);
   Vrije Universiteit Amsterdam; VU UNIVERSITY MEDICAL CENTER; Vrije
   Universiteit Amsterdam; VU UNIVERSITY MEDICAL CENTER; University of
   Amsterdam; Academic Medical Center Amsterdam; University of Amsterdam;
   Academic Medical Center Amsterdam; Haaglanden Medical Center
RP Oort, Q (corresponding author), Vrije Univ Amsterdam Med Ctr, Dept Neurol, POB 7057, NL-1007 MB Amsterdam, Netherlands.; Oort, Q (corresponding author), Vrije Univ Amsterdam Med Ctr, Brain Tumor Ctr, POB 7057, NL-1007 MB Amsterdam, Netherlands.
EM q.oort@vumc.nl
OI Uitdehaag, Bernard/0000-0002-9226-7364; Sikkes,
   Sietske/0000-0002-0161-3656
CR Chandana SR, 2008, AM FAM PHYSICIAN, V77, P1423
   Dirven L, 2013, CURR NEUROL NEUROSCI, V13, DOI 10.1007/s11910-013-0359-y
   Efficace F, 2012, J NEURO-ONCOL, V108, P221, DOI 10.1007/s11060-012-0819-2
   Gehrke AK, 2013, J NEURO-ONCOL, V115, P135, DOI 10.1007/s11060-013-1215-2
   Hall K.M., 1993, Journal of Head Trauma Rehabilitation, V8, P60, DOI DOI 10.1097/00001199-199308020-00008
   Hobart JC, 2001, NEUROLOGY, V57, P639, DOI 10.1212/WNL.57.4.639
   Johnson C, 2011, GUIDLINES DEV QUESTI
   LAWTON MP, 1969, GERONTOLOGIST, V9, P179, DOI 10.1093/geront/9.3_Part_1.179
   MACKWORTH N, 1992, J NEURO-ONCOL, V14, P243
   MAHONEY F I, 1965, Md State Med J, V14, P61
   O'Dell MW, 1998, ARCH PHYS MED REHAB, V79, P1530, DOI 10.1016/S0003-9993(98)90414-2
   Overdorp EJ, 2016, NEUROPSYCHOL REV, V26, P92, DOI 10.1007/s11065-015-9312-y
   Reitz C, 2014, BIOCHEM PHARMACOL, V88, P640, DOI 10.1016/j.bcp.2013.12.024
   Rosenberg L, 2009, SCAND J OCCUP THER, V16, P216, DOI 10.3109/11038120802684299
   SCHAG CC, 1984, J CLIN ONCOL, V2, P187, DOI 10.1200/JCO.1984.2.3.187
   Schneider SL, 2011, CLASS STRATIFICATION, P365
   Sikkes SAM, 2013, NEUROEPIDEMIOLOGY, V41, P35, DOI 10.1159/000346277
   Sikkes SAM, 2012, ALZHEIMERS DEMENT, V8, P536, DOI 10.1016/j.jalz.2011.08.006
   Sterckx W, 2013, EUR J ONCOL NURS, V17, P107, DOI 10.1016/j.ejon.2012.04.006
   Streiner D. L., 2008, Health Measurement Scales: A practical guide to their development and use, P1
   Taphoorn MJB, 2004, LANCET NEUROL, V3, P159, DOI 10.1016/S1474-4422(04)00680-5
   Tucha O, 2000, NEUROSURGERY, V47, P324, DOI 10.1097/00006123-200008000-00011
NR 22
TC 14
Z9 16
U1 2
U2 13
PU SPRINGER
PI NEW YORK
PA 233 SPRING ST, NEW YORK, NY 10013 USA
SN 0167-594X
EI 1573-7373
J9 J NEURO-ONCOL
JI J. Neuro-Oncol.
PD MAR
PY 2017
VL 132
IS 1
BP 145
EP 153
DI 10.1007/s11060-016-2352-1
PG 9
WC Oncology; Clinical Neurology
WE Science Citation Index Expanded (SCI-EXPANDED); Social Science Citation Index (SSCI)
SC Oncology; Neurosciences & Neurology
GA EQ4MV
UT WOS:000398052800017
PM 28150189
OA Green Published, hybrid
DA 2025-08-21
ER

PT J
AU Kakkar, A
   Suri, V
   Jha, P
   Srivastava, A
   Sharma, V
   Pathak, P
   Sharma, MC
   Sharma, MS
   Kale, SS
   Chosdol, K
   Phalak, M
   Sarkar, C
AF Kakkar, Aanchal
   Suri, Vaishali
   Jha, Prerana
   Srivastava, Arti
   Sharma, Vikas
   Pathak, Pankaj
   Sharma, Mehar Chand
   Sharma, Manish Singh
   Kale, Shashank S.
   Chosdol, Kunzang
   Phalak, Manoj
   Sarkar, Chitra
TI Loss of heterozygosity on chromosome 10q in glioblastomas, and its
   association with other genetic alterations and survival in Indian
   patients
SO NEUROLOGY INDIA
LA English
DT Article
DE DMBT1; GBM; glioblastoma; LOH 10q; loss of heterozygosity; PTEN
ID ASTROCYTOMA PROGRESSION; SECONDARY GLIOBLASTOMAS; MOLECULAR MARKERS;
   MALIGNANT GLIOMAS; P53 MUTATIONS; IMPACT; PTEN; PROGNOSIS; RECEPTOR;
   TUMORS
AB Background: Glioblastoma multiforme (GBM) is the most common malignant central nervous system neoplasm. Loss of heterozygosity (LOH) on chromosome 10Q in these tumors has been found to show variable association with prognosis. Aim: To evaluate LOH 10Q status in cases of GBM, and to correlate these results with patient characteristics, other genetic alterations, and survival. Material and Methods: Fresh tumor tissue and blood samples were obtained for 25 cases of GBM diagnosed over a 2-year period. LOH 10Q assay was performed on blood and tumor DNA by a PCR-based method using four microsatellite markers. TP53 mutation analysis and fluorescence in situ hybridization for epidermal growth factor receptor (EGFR) were performed. Histopathology was reviewed and clinical data were analyzed. Results: LOH 10Q was identified in 17 of 25 cases (68%). Losses were frequent with markers D10S1765 (12/20 informative cases; 60%) and D10S587 (12/17 informative cases; 70.5%) in the regions of 10Q23.3 and 10Q26.1, respectively. D10S540 for 10Q25.1 showed LOH in 4/12 informative cases (33.3%) and D10S1770 for 10Q26-ter in none of the 25 cases. LOH with D10S1765 at the PTEN gene locus was found to correlate with overall LOH 10Q status (P = 0.001). LOH 10Q was more common in patients older than 40 years (16/19, 84.2%) than in those below (1/6, 16.7%) (P = 0.006). One of three pediatric patients included demonstrated LOH 10Q. Survival rates for patients with LOH were lower than for patients with retained heterozygosity. Conclusion: LOH 10Q is a frequent genetic abnormality in GBM in Indian patients, is seen more frequently in older adults, and its presence is associated with shorter survival. The single best marker to determine LOH 10Q status is D10S1765 at the PTEN region.
C1 [Sharma, Manish Singh; Kale, Shashank S.; Phalak, Manoj] All India Inst Med Sci, Dept Neurosurg, New Delhi 110029, India.
   [Kakkar, Aanchal; Suri, Vaishali; Jha, Prerana; Srivastava, Arti; Sharma, Vikas; Pathak, Pankaj; Sharma, Mehar Chand; Sarkar, Chitra] All India Inst Med Sci, Dept Pathol, New Delhi 110029, India.
   [Chosdol, Kunzang] All India Inst Med Sci, Dept Biochem, New Delhi 110029, India.
C3 All India Institute of Medical Sciences (AIIMS) New Delhi; All India
   Institute of Medical Sciences (AIIMS) New Delhi; All India Institute of
   Medical Sciences (AIIMS) New Delhi
RP Suri, V (corresponding author), All India Inst Med Sci, Dept Pathol, New Delhi 110029, India.
EM surivaishali@yahoo.co.in
RI Pathak, Pankaj/AAO-6243-2020; Kakkar, Aanchal/HQY-4471-2023; Sharma,
   Atul/ISS-2723-2023; Sharma, Vikas/JFK-9021-2023
OI Pathak, Pankaj/0000-0001-8753-7385; Srivastava,
   Arti/0000-0002-6748-7517; Sharma, Vikas/0000-0002-5870-5295; chosdol,
   kunzang/0000-0002-7065-3395; 
FU Indian Council of Medical Research (ICMR); Neuro Sciences Centre, AIIMS;
   Department of Pathology, AIIMS
FX The authors thankIndian Council of Medical Research (ICMR), Neuro
   Sciences Centre, AIIMS and Department of Pathology, AIIMS for funding.
CR Albarosa R, 1996, AM J HUM GENET, V58, P1260
   [Anonymous], CBTRUS STAT REP PRIM
   Chiariello E, 1998, ONCOGENE, V16, P541, DOI 10.1038/sj.onc.1201689
   EKSTRAND AJ, 1992, P NATL ACAD SCI USA, V89, P4309, DOI 10.1073/pnas.89.10.4309
   Fujisawa H, 1999, AM J PATHOL, V155, P387, DOI 10.1016/S0002-9440(10)65135-8
   Fujisawa H, 2000, LAB INVEST, V80, P65, DOI 10.1038/labinvest.3780009
   Furnari FB, 2007, GENE DEV, V21, P2683, DOI 10.1101/gad.1596707
   Gresner SM, 2007, ACTA NEUROBIOL EXP, V67, P103, DOI 10.55782/ane-2007-1638
   Houillier C, 2006, CANCER-AM CANCER SOC, V106, P2218, DOI 10.1002/cncr.21819
   *IND COUNC MED RES, 2007, CONS REP HBCRS 2001
   JONES CE, 1995, J NEUROL NEUROSUR PS, V58, P218, DOI 10.1136/jnnp.58.2.218
   KARLBOM AE, 1993, HUM GENET, V92, P169
   Kato H, 2000, CLIN CANCER RES, V6, P3937
   Kleihues P., 2007, WHO Classification of Tumours of the Central Nervous System, P33
   Knobbe CB, 2002, NEURO-ONCOLOGY, V4, P196
   Kraus JA, 2002, NEUROPATH APPL NEURO, V28, P325, DOI 10.1046/j.1365-2990.2002.00413.x
   Kraus JA, 2001, ACTA NEUROPATHOL, V101, P311
   LEENSTRA S, 1994, BRIT J CANCER, V70, P684, DOI 10.1038/bjc.1994.373
   Li DM, 1997, CANCER RES, V57, P2124
   Li J, 1997, SCIENCE, V275, P1943, DOI 10.1126/science.275.5308.1943
   Lin H, 1998, CLIN CANCER RES, V4, P2447
   Mellinghoff IK, 2005, NEW ENGL J MED, V353, P2012, DOI 10.1056/NEJMoa051918
   Mollenhauer J, 1997, NAT GENET, V17, P32, DOI 10.1038/ng0997-32
   Ohgaki H, 2004, CANCER RES, V64, P6892, DOI 10.1158/0008-5472.CAN-04-1337
   Ohgaki H, 2007, AM J PATHOL, V170, P1445, DOI 10.2353/ajpath.2007.070011
   Petitjean A, 2007, HUM MUTAT, V28, P622, DOI 10.1002/humu.20495
   RASHEED BKA, 1995, ONCOGENE, V10, P2243
   Rickert CH, 2001, AM J PATHOL, V158, P1525, DOI 10.1016/S0002-9440(10)64103-X
   Schmidt MC, 2002, J NEUROPATH EXP NEUR, V61, P321, DOI 10.1093/jnen/61.4.321
   Steck PA, 1997, NAT GENET, V15, P356, DOI 10.1038/ng0497-356
   Tada K, 2001, J NEUROSURG, V95, P651, DOI 10.3171/jns.2001.95.4.0651
   Vordermark D, 2006, BMC CANCER, V6, DOI 10.1186/1471-2407-6-207
   Wager M, 2008, BRIT J CANCER, V98, P1830, DOI 10.1038/sj.bjc.6604378
   Watanabe K, 1997, CLIN CANCER RES, V3, P523
   Watanabe K, 1996, BRAIN PATHOL, V6, P217, DOI 10.1111/j.1750-3639.1996.tb00848.x
   Wooten E C, 1999, Neuro Oncol, V1, P169, DOI 10.1093/neuonc/1.3.169
NR 36
TC 11
Z9 13
U1 0
U2 2
PU MEDKNOW PUBLICATIONS
PI MUMBAI
PA B-9, KANARA BUSINESS CENTRE, OFF LINK RD, GHAKTOPAR-E, MUMBAI, 400075,
   INDIA
SN 0028-3886
J9 NEUROL INDIA
JI Neurol. India
PD MAR-APR
PY 2011
VL 59
IS 2
BP 254
EP 261
DI 10.4103/0028-3886.79139
PG 8
WC Neurosciences
WE Science Citation Index Expanded (SCI-EXPANDED)
SC Neurosciences & Neurology
GA 754HH
UT WOS:000289845200023
PM 21483128
DA 2025-08-21
ER

PT J
AU Avazzadeh, Z
   Hassani, H
   Ebadi, MJ
   Agarwal, P
   Poursadeghfard, M
   Naraghirad, E
AF Avazzadeh, Z.
   Hassani, H.
   Ebadi, M. J.
   Agarwal, P.
   Poursadeghfard, M.
   Naraghirad, E.
TI Optimal Approximation of Fractional Order Brain Tumor Model Using
   Generalized Laguerre Polynomials
SO IRANIAN JOURNAL OF SCIENCE
LA English
DT Article
DE Brain tumor; Glioblastoma multiforme; Generalized Laguerre polynomials;
   Optimization method
ID DIFFERENTIAL-EQUATIONS; MATHEMATICAL-MODEL; INTEGRAL-EQUATIONS;
   COLLOCATION METHOD; GLIOMA GROWTH; SYSTEMS
AB A brain tumor occurs when abnormal cells form within the brain. Glioblastoma (GB) is an aggressive and fast-growing type of brain tumor that invades brain tissue or spinal cord. GB evolves from astrocytic glial cells in the central nervous system. GB can occur at almost any age, but the occurrence increases with advancing age in older adults. Its symptoms may include nausea, vomiting, headaches, or even seizures. GB, formerly known as glioblastoma multiforme, currently has no cure with a high rate of resistance to therapy in clinical treatment. However, treatments can slow tumor progression or alleviate the signs and symptoms. In this paper, a fractional order brain tumor model was considered. The optimal solution of the model was obtained using an optimization method based on operational matrices. The solution to the problem under study was expanded in terms of generalized Laguerre polynomials (GLPs). The study problem was shifted to a system of nonlinear algebraic equations by the use of Lagrange multipliers combined with operational matrices based on GLPs. The analysis of convergence was discussed. In the end, some numerical examples were presented to justify theoretical statements along with the patterns of biological behavior.
C1 [Avazzadeh, Z.] Univ South Africa, Dept Math Sci, Florida, South Africa.
   [Hassani, H.; Agarwal, P.] Anand Int Coll Engn, Agra Rd, Jaipur 303012, Rajasthan, India.
   [Ebadi, M. J.] Chabahar Maritime Univ, Dept Math, Chabahar, Iran.
   [Poursadeghfard, M.] Shiraz Univ Med Sci, Clin Neurol Res Ctr, Shiraz, Iran.
   [Naraghirad, E.] Univ Yasuj, Dept Math, Yasuj, Iran.
   [Agarwal, P.] Int Ctr Basic & Appl Sci, Jaipur 302029, India.
   [Agarwal, P.] Peoples Friendship Univ Russia RUDN Univ, 6 Miklukho Maklaya St, Moscow 117198, Russia.
   [Agarwal, P.] Ajman Univ, Nonlinear Dynam Res Ctr NDRC, Ajman, U Arab Emirates.
C3 University of South Africa; Shiraz University of Medical Science; Yasouj
   University; Peoples Friendship University of Russia; Ajman University
RP Hassani, H (corresponding author), Anand Int Coll Engn, Agra Rd, Jaipur 303012, Rajasthan, India.
EM avazzadz@unisa.ac.za; hosseinhassani40@yahoo.com; ebadi@cmu.ac.ir;
   praveen.agarwal@anandice.ac.in; poursadegh@sums.ac.ir;
   esnaraghirad@yu.ac.ir
RI ; Naraghirad, Eskandar/JMB-9104-2023; Ebadi, Javad/H-4423-2019;
   Avazzadeh, Z./GPW-6384-2022; Poursadeghfard, Maryam/T-3821-2017;
   Avazzadeh, Zakieh/GPW-6384-2022; Agarwal, Praveen/I-7327-2012
OI Naraghirad, Eskandar/0000-0001-7925-3526; Avazzadeh,
   Zakieh/0000-0003-2257-1798; Ebadi, Mohammad Javad/0000-0002-1324-6953;
   Agarwal, Praveen/0000-0001-7556-8942
CR Abdollahi Z, 2022, INT J COMPUT MATH, V99, P1488, DOI 10.1080/00207160.2021.1983549
   Abo-Gabal H, 2022, APPL NUMER MATH, V182, P214, DOI 10.1016/j.apnum.2022.07.016
   Agrawal O., 2004, FRACTIONAL DERIVATIV
   Aizenshtadt VS., 1966, Tables of Laguerre Polynomials and Functions
   Alifieris C, 2015, PHARMACOL THERAPEUT, V152, P63, DOI 10.1016/j.pharmthera.2015.05.005
   Bavi O, 2022, ENG ANAL BOUND ELEM, V138, P108, DOI 10.1016/j.enganabound.2022.01.018
   Bhrawy AH, 2014, FRACT CALC APPL ANAL, V17, P1137, DOI 10.2478/s13540-014-0218-9
   Blissitt PA, 2014, J NEUROSCI NURS, V46, P367, DOI 10.1097/JNN.0000000000000088
   Chen YH, 2021, DIGIT SIGNAL PROCESS, V112, DOI 10.1016/j.dsp.2021.103003
   Chi XQ, 2021, APPL MATH COMPUT, V402, DOI 10.1016/j.amc.2021.126138
   Cong ND, 2020, J MATH ANAL APPL, V484, DOI 10.1016/j.jmaa.2019.123759
   Cruywagen GC, 1995, JOURNAL OF BIOLOGICAL SYSTEMS, VOL 3, P937
   Dascioglu A, 2021, MATH SCI, V15, P47, DOI 10.1007/s40096-020-00369-y
   Ellor SV, 2014, J LAW MED ETHICS, V42, P171, DOI 10.1111/jlme.12133
   Garrappa R, 2020, COMMUN NONLINEAR SCI, V90, DOI 10.1016/j.cnsns.2020.105359
   Hajimohammadi Z, 2021, CHAOS SOLITON FRACT, V142, DOI 10.1016/j.chaos.2020.110435
   Hajiseyedazizi SN, 2021, OPEN MATH, V19, P1378, DOI 10.1515/math-2021-0093
   Hammad HA, 2021, FRACTAL FRACT, V5, DOI 10.3390/fractalfract5040159
   Hassani H, 2019, NONLINEAR DYNAM, V97, P2041, DOI 10.1007/s11071-019-05095-2
   Hassani H, 2020, ENG COMPUT-GERMANY, V36, P867, DOI 10.1007/s00366-019-00736-x
   Hassani H, 2022, J COMPUT BIOL, V29, P276, DOI 10.1089/cmb.2021.0253
   He ZY, 2022, MATHEMATICS-BASEL, V10, DOI 10.3390/math10020165
   Heydari MH, 2023, MATH SCI, V17, P169, DOI 10.1007/s40096-021-00451-z
   Heydari MH, 2014, COMPUT MATH APPL, V68, P269, DOI 10.1016/j.camwa.2014.06.001
   Hosseininia M, 2019, CHAOS SOLITON FRACT, V127, P389, DOI 10.1016/j.chaos.2019.07.015
   Hussien HS, 2019, IRAN J SCI TECHNOL A, V43, P1841, DOI 10.1007/s40995-018-0644-3
   Jaros J, 2014, J MATH ANAL APPL, V417, P996, DOI 10.1016/j.jmaa.2014.03.044
   Johnson DR, 2015, NEURO-ONCOL PRACT, V2, P106, DOI 10.1093/nop/npv020
   Karthikeyan K, 2022, MATH METHOD APPL SCI, V45, P8045, DOI 10.1002/mma.7954
   Kreyszig E., 1978, Introduction to functional analysis with applications
   Kumar M, 2018, J THERM BIOL, V78, P356, DOI 10.1016/j.jtherbio.2018.10.012
   Lorenzo C.F., 2000, Int. J. of Appl. Math, V3, P249
   Nelson SJ, 2003, CANCER J, V9, P134, DOI 10.1097/00130404-200303000-00009
   Odibat Z, 2019, APPL NUMER MATH, V137, P203, DOI 10.1016/j.apnum.2018.11.003
   Perry J, 2006, Curr Oncol, V13, P222
   Phillips HS, 2006, CANCER CELL, V9, P157, DOI 10.1016/j.ccr.2006.02.019
   Podlubny I., 1999, Fractional Differential Equations, DOI DOI 10.12691/AJMA-1-1-3
   Radmanesh M, 2020, ENG ANAL BOUND ELEM, V113, P372, DOI 10.1016/j.enganabound.2020.01.017
   Rashid S, 2022, FRACTALS, V30, DOI 10.1142/S0218348X22401107
   Rashid S, 2022, FRACTALS, V30, DOI 10.1142/S0218348X22400266
   Roohi R, 2021, ENG COMPUT-GERMANY, V37, P579, DOI 10.1007/s00366-019-00843-9
   Sabermahani S, 2020, IRAN J SCI TECHNOL A, V44, P127, DOI 10.1007/s40995-019-00797-z
   Shahni J, 2022, MATH COMPUT SIMULAT, V194, P430, DOI 10.1016/j.matcom.2021.12.008
   Shiralashetti SC, 2020, International Journal of Applied and Computational Mathematics, V6, DOI [10.1007/s40819-020-00848-9, 10.1007/s40819-020-00848-9, DOI 10.1007/S40819-020-00848-9]
   Singh R, 2022, AIMS MATH, V7, P5175, DOI 10.3934/math.2022289
   Singla K, 2021, J GEOM PHYS, V167, DOI 10.1016/j.geomphys.2021.104301
   Sun HG, 2011, EUR PHYS J-SPEC TOP, V193, P185, DOI 10.1140/epjst/e2011-01390-6
   Thakkar JP, 2014, CANCER EPIDEM BIOMAR, V23, P1985, DOI 10.1158/1055-9965.EPI-14-0275
   TRACQUI P, 1995, CELL PROLIFERAT, V28, P17, DOI 10.1111/j.1365-2184.1995.tb00036.x
   Urbanska K, 2014, WSPOLCZESNA ONKOL, V18, P307, DOI 10.5114/wo.2014.40559
   Vargas AM, 2022, MATH COMPUT SIMULAT, V193, P204, DOI 10.1016/j.matcom.2021.10.010
   Wang FZ, 2022, FRACTALS, V30, DOI 10.1142/S0218348X22400515
   Woodward DE, 1996, CELL PROLIFERAT, V29, P269, DOI 10.1111/j.1365-2184.1996.tb01580.x
   Xu Y, 2019, APPL NUMER MATH, V142, P122, DOI 10.1016/j.apnum.2019.03.005
   Yu H, 2019, NUMER ALGORITHMS, V82, P1221, DOI 10.1007/s11075-018-00652-z
   Zaky MA, 2020, APPL NUMER MATH, V154, P205, DOI 10.1016/j.apnum.2020.04.002
   Zaky MA, 2019, J COMPUT APPL MATH, V357, P103, DOI 10.1016/j.cam.2019.01.046
   Zhang D, 2017, NUMER METH PART D E, V33, P1603, DOI 10.1002/num.22155
NR 58
TC 9
Z9 10
U1 0
U2 2
PU SPRINGER INT PUBL AG
PI CHAM
PA GEWERBESTRASSE 11, CHAM, CH-6330, SWITZERLAND
SN 2731-8095
EI 2731-8109
J9 IRAN J SCI
JI Iran. J. Sci.
PD APR
PY 2023
VL 47
IS 2
BP 501
EP 513
DI 10.1007/s40995-022-01388-1
PG 13
WC Multidisciplinary Sciences
WE Science Citation Index Expanded (SCI-EXPANDED)
SC Science & Technology - Other Topics
GA C4TM6
UT WOS:000961857000012
OA Bronze
DA 2025-08-21
ER

PT J
AU Korshunov, A
   Chavez, L
   Sharma, T
   Ryzhova, M
   Schrimpf, D
   Stichel, D
   Capper, D
   Sturm, D
   Kool, M
   Habel, A
   Kleinschmidt-DeMasters, BK
   Rosenblum, M
   Absalyamova, O
   Golanov, A
   Lichter, P
   Pfister, SM
   Jones, DT
   Perry, A
   von Deimling, A
AF Korshunov, Andrey
   Chavez, Lukas
   Sharma, Tanvi
   Ryzhova, Marina
   Schrimpf, Daniel
   Stichel, Damian
   Capper, David
   Sturm, Dominik
   Kool, Marcel
   Habel, Antje
   Kleinschmidt-DeMasters, Bette K.
   Rosenblum, Marc
   Absalyamova, Oksana
   Golanov, Andrey
   Lichter, Peter
   Pfister, Stefan M.
   Jones, David T. W.
   Perry, Arie
   von Deimling, Andreas
TI Epithelioid glioblastomas stratify into established diagnostic subsets
   upon integrated molecular analysis
SO BRAIN PATHOLOGY
LA English
DT Article
DE cytogenetic prognostic; epithelioid; glioblastoma; methylation;
   pleomorphic xanthoastrocytoma; subgroup; survival
ID BRAF V600E MUTATION; METHYLATION-BASED CLASSIFICATION; PLEOMORPHIC
   XANTHOASTROCYTOMA; TERT PROMOTER; TUMORS; ASTROCYTOMA; SYSTEM
AB Epithelioid glioblastoma (eGBM) is a newly defined and rare GBM variant in the current WHO 2016 classification. BRAF V600E mutation is overrepresented in these tumors and there is known some morphological overlap with anaplastic epithelioid PXA (ePXA). In order to further elucidate this diagnostic category, we molecularly characterized 64 pediatric and adult examples initially diagnosed as eGBM. Tumors were analyzed using array based methylation and direct sequencing of the BRAF and TERT genes. Our results demonstrated considerable molecular and clinical heterogeneity among eGBM cohort. Methylation patterns, copy number alterations, and mutational analysis data, in combination with clinical findings disclosed three different, well established tumor subtypes: (i) PXA-like tumors with favorable prognosis, predominantly in children and young adults (38), (ii) IDHwt GBM-like tumors with poor prognosis, mainly occurring in older adults, albeit with more frequent BRAF mutations (17), and (iii) RTK1 pediatric GBM-like neoplasms of intermediate prognosis in children and young adults, associated with chromothripsis and frequent PDGFRA amplifications (9). We conclude that the histopathologically defined eGBM do not represent a single diagnostic entity, but rather at least three molecularly and biologically distinct categories. Therefore, additional molecular testing through genome-wide molecular profiling is recommended to further stratify these rare cases.
C1 [Korshunov, Andrey; Schrimpf, Daniel; Stichel, Damian; Capper, David; Habel, Antje; von Deimling, Andreas] German Canc Res Ctr, Clin Cooperat Unit Neuropathol G380, Neuenheimer Feld 280, D-69120 Heidelberg, Germany.
   [Korshunov, Andrey; Schrimpf, Daniel; Stichel, Damian; Capper, David; Habel, Antje; von Deimling, Andreas] Heidelberg Univ Hosp, Dept Neuropathol, Neuenheimer Feld 224, D-69120 Heidelberg, Germany.
   [Korshunov, Andrey; Chavez, Lukas; Capper, David; Kool, Marcel; Pfister, Stefan M.; Jones, David T. W.; von Deimling, Andreas] German Canc Res Ctr, German Canc Consortium DKTK, Neuenheimer Feld 280, D-69120 Heidelberg, Germany.
   [Chavez, Lukas; Sharma, Tanvi; Sturm, Dominik; Kool, Marcel; Pfister, Stefan M.; Jones, David T. W.] German Canc Res Ctr, Div Pediat Neurooncol B062, Neuenheimer Feld 280, D-69120 Heidelberg, Germany.
   [Ryzhova, Marina; Absalyamova, Oksana; Golanov, Andrey] NN Burdenko Inst Neurosurg, 5-Th Tverskaya Yamskaya Str 16, Moscow, Russia.
   [Sturm, Dominik; Pfister, Stefan M.] Heidelberg Univ Hosp, Dept Pediat Hematol & Oncol, Neuenheimer Feld 430, D-69120 Heidelberg, Germany.
   [Kleinschmidt-DeMasters, Bette K.] Univ Colorado, Dept Pathol, Anschutz Med Campus 12605 East 16th Ave, Aurora, CO USA.
   [Rosenblum, Marc] Mem Sloan Kettering Canc Ctr, Dept Pathol, 1275 York Ave, New York, NY 10021 USA.
   [Lichter, Peter] German Canc Res Ctr, Div Mol Genet B060, Neuenheimer Feld 280, D-69120 Heidelberg, Germany.
   [Perry, Arie] Univ Calif San Francisco, Dept Pathol, Brain Tumor Res Ctr, 505 Parnassus Ave, San Francisco, CA 94140 USA.
   [Perry, Arie] Univ Calif San Francisco, Dept Neurol Surg, Brain Tumor Res Ctr, 505 Parnassus Ave, San Francisco, CA USA.
C3 Helmholtz Association; German Cancer Research Center (DKFZ); Ruprecht
   Karls University Heidelberg; Helmholtz Association; German Cancer
   Research Center (DKFZ); Helmholtz Association; German Cancer Research
   Center (DKFZ); Russian Academy of Medical Sciences; N.N.Burdenko
   National Medical Research Center of Neurosurgery; Ruprecht Karls
   University Heidelberg; University of Colorado System; University of
   Colorado Anschutz Medical Campus; Memorial Sloan Kettering Cancer
   Center; Helmholtz Association; German Cancer Research Center (DKFZ);
   University of California System; University of California San Francisco;
   University of California System; University of California San Francisco
RP Korshunov, A (corresponding author), German Canc Res Ctr, Clin Cooperat Unit Neuropathol G380, Neuenheimer Feld 280, D-69120 Heidelberg, Germany.
EM andrey.korshunov@med.uniheidelberg.de
RI Korshunov, Andrey/AGU-0327-2022; Jones, David T. W./G-9588-2013;
   Pfister, Stefan/F-6860-2013; Sturm, Dominik/AAL-3689-2020; Ryzhova,
   Marina/G-4178-2014; Jones, David/Z-1963-2019; von Deimling,
   Andreas/F-7774-2013; Capper, David/I-8500-2014; Lichter,
   Peter/I-3483-2013; Golanov, Andrey/AAO-6527-2020
OI Jones, David T. W./0000-0002-2036-5141; Sturm,
   Dominik/0000-0003-0250-1696; Pfister, Stefan/0000-0002-5447-5322;
   Golanov, Andrey/0000-0002-0976-4547; Chavez, Lukas/0000-0002-8718-8848;
   Ryzhova, Marina/0000-0001-7206-6365; Kleinschmidt-DeMasters, M.D.,
   B.K./0000-0002-4471-1678; Korshunov, Andrey/0000-0002-5257-3623; Sharma,
   Tanvi/0000-0002-0850-1673; von Deimling, Andreas/0000-0002-5863-540X;
   Capper, David/0000-0003-1945-497X; 
FU NCI NIH HHS [P30 CA008748] Funding Source: Medline
CR Alexandrescu S, 2016, BRAIN PATHOL, V26, P215, DOI 10.1111/bpa.12295
   Babu R, 2013, J NEUROSURG, V119, P412, DOI 10.3171/2013.3.JNS121773
   Broniscer A, 2014, NEUROPATH APPL NEURO, V40, P327, DOI 10.1111/nan.12093
   Buczkowicz P, 2015, FRONT ONCOL, V5, DOI 10.3389/fonc.2015.00147
   Chamberlain MC, 2013, J NEURO-ONCOL, V114, P237, DOI 10.1007/s11060-013-1176-5
   Dias-Santagata D, 2011, PLOS ONE, V6, DOI 10.1371/journal.pone.0017948
   Hovestadt V, 2013, ACTA NEUROPATHOL, V125, P913, DOI 10.1007/s00401-013-1126-5
   Kleinschmidt-DeMasters BK, 2015, AM J SURG PATHOL, V39, P528, DOI 10.1097/PAS.0000000000000363
   Kleinschmidt-DeMasters BK, 2013, AM J SURG PATHOL, V37, P685, DOI 10.1097/PAS.0b013e31827f9c5e
   Koelsche C, 2013, ACTA NEUROPATHOL, V126, P907, DOI 10.1007/s00401-013-1195-5
   Korshunov A, 2017, ACTA NEUROPATHOL, V134, P507, DOI 10.1007/s00401-017-1710-1
   Korshunov A, 2015, ACTA NEUROPATHOL, V129, P669, DOI 10.1007/s00401-015-1405-4
   Kuroda JI, 2016, NEUROPATHOLOGY, V36, P181, DOI [10.18276/nk.2016.36-10, 10.1111/neup.12258]
   Louis DN, 2016, WHO HISTOLOGICAL CLA, p[50, 94]
   Matsumura N, 2017, NEUROPATHOLOGY, V37, P58, DOI 10.1111/neup.12318
   Nobusawa S, 2014, BRAIN PATHOL, V24, P239, DOI 10.1111/bpa.12114
   Northcott PA, 2015, LANCET ONCOL, V16, pE293, DOI 10.1016/S1470-2045(14)71206-9
   Pajtler KW, 2015, CANCER CELL, V27, P728, DOI 10.1016/j.ccell.2015.04.002
   Puget S, 2012, PLOS ONE, V7, DOI 10.1371/journal.pone.0030313
   Rodriguez FJ, 2008, CANCER-AM CANCER SOC, V113, P2779, DOI 10.1002/cncr.23899
   Röhrich M, 2016, ACTA NEUROPATHOL, V131, P877, DOI 10.1007/s00401-016-1540-6
   Sahm F, 2017, LANCET ONCOL, V18, P682, DOI 10.1016/S1470-2045(17)30155-9
   Schindler G, 2011, ACTA NEUROPATHOL, V121, P397, DOI 10.1007/s00401-011-0802-6
   Sturm D, 2016, CELL, V164, P1060, DOI 10.1016/j.cell.2016.01.015
   Sturm D, 2012, CANCER CELL, V22, P425, DOI 10.1016/j.ccr.2012.08.024
   Tanaka S, 2014, BRAIN TUMOR PATHOL, V31, P172, DOI 10.1007/s10014-014-0192-2
   Vaubel RA, 2018, BRAIN PATHOL, V28, P172, DOI 10.1111/bpa.12495
NR 27
TC 89
Z9 102
U1 0
U2 7
PU WILEY
PI HOBOKEN
PA 111 RIVER ST, HOBOKEN 07030-5774, NJ USA
SN 1015-6305
EI 1750-3639
J9 BRAIN PATHOL
JI Brain Pathol.
PD SEP
PY 2018
VL 28
IS 5
BP 656
EP 662
DI 10.1111/bpa.12566
PG 7
WC Clinical Neurology; Neurosciences; Pathology
WE Science Citation Index Expanded (SCI-EXPANDED)
SC Neurosciences & Neurology; Pathology
GA GY5SC
UT WOS:000448640600006
PM 28990704
OA Green Published, Green Submitted, Bronze
DA 2025-08-21
ER

PT J
AU Jung, KW
   Yoo, H
   Kong, HJ
   Won, YJ
   Park, S
   Lee, SH
AF Jung, Kyu-Won
   Yoo, Heon
   Kong, Hyun-Joo
   Won, Young-Joo
   Park, Sohee
   Lee, Seung Hoon
TI Population-based survival data for brain tumors in Korea
SO JOURNAL OF NEURO-ONCOLOGY
LA English
DT Article
DE Brain tumor; Cancer registry; Epidemiology; Survival
ID NERVOUS-SYSTEM TUMORS; HIGH-GRADE GLIOMAS; GLIOBLASTOMA-MULTIFORME;
   MALIGNANT GLIOMA; EPIDEMIOLOGY; RATES; TRIAL; BRACHYTHERAPY;
   SURVEILLANCE; RADIOTHERAPY
AB Primary brain tumors are relatively uncommon but particularly lethal cancers. Although survival is useful for monitoring the effects of early cancer detection and treatment, there are few population-based estimates of survival for subjects with brain tumors, especially in Asian countries. Using the Korea National Cancer Incidence Database, 4,721 newly diagnosed cases of histologically confirmed malignant primary brain tumors from 1999 to 2004 were analyzed for observed survival. For trend analyses of glioblastomas, we included 2,751 glioblastoma cases diagnosed between 1999 and 2007. We compared survival by age group and histological type by use of the Kaplan-Meier method. For all ages and all brain tumor types in Korea, five-year survival was 37.5 %. For each histological type of brain tumor survival of pediatric and younger adult populations was much better than that of older adults. Five-year survival for glioblastoma, astrocytoma, anaplastic astrocytoma, and oligodendroglioma was 8.9, 51.6, 25.2, and 73.5 %, respectively. Two-year survival for glioblastoma increased from 18.6 % for cases diagnosed in 1999-2001 to 21.3 % for cases diagnosed in 2002-2004 and to 24.7 % for cases diagnosed in 2005-2007. These results may help clinicians and patients to assess long-term prognoses for brain tumors, and the data presented here could serve as master control data set for single-arm clinical trials, especially in Asian populations.
C1 [Jung, Kyu-Won; Kong, Hyun-Joo; Won, Young-Joo; Park, Sohee] Natl Canc Ctr, Div Canc Registrat & Surveillance, Gyeonggi Do 410769, Goyang, South Korea.
   [Yoo, Heon; Lee, Seung Hoon] Natl Canc Ctr, Neurooncol Clin, Gyeonggi Do 410769, Goyang, South Korea.
C3 National Cancer Center - Korea (NCC); National Cancer Center - Korea
   (NCC)
RP Park, S (corresponding author), Yonsei Univ, Dept Epidemiol & Hlth Promot, Grad Sch Publ Hlth, Seoul 120749, South Korea.
[truncated: 6,849,247 more chars]
